# Supplementary material for: Improving lipid mapping in Genome Scale Metabolic Networks using ontologies
Source: Metabolomics. 2020 Mar 25;16(4):44. doi: 10.1007/s11306-020-01663-5 (PMC7096385; doi:10.1007/s11306-020-01663-5)
Supplement: Supplementary file 2 — Supplementary file2 (XLSX 17 kb) [file 11306_2020_1663_MOESM2_ESM.xlsx]

## Sheet: fig2_data
Initial list of 32 metabolites from figures 1&2 (Chiappini F. et al., Sc Report, 2017)
names	names for conversion in CTS
C14:0	C14:0
C16:0	C16:0
C16:1n-7	C16:1n-7
C18:1n-7	C18:1n-7
C18:1n-9	C18:1n-9
C18:2n-6	C18:2n-6
CE(C16)	CE(C16)
CE(C18)	CE(C18)
DG(16/16)	DG(16:0_16:0)
TG(14/16/16)	TG(14:0_16:0_16:0)
TGC(16/16/16)	TG(16:0_16:0_16:0)
TG(16/16/18)	TG(16:0_16:0_18:0)
TG(16/18/18)	TG(16:0_18:0_18:0)
TG(18/18/18)	TG(18:0_18:0_18:0)
Cer(d18:1/16:0)	Cer(d18:1:0_16:0)
Cer(d18:1/24:0)	Cer(d18:1:0_24:0)
PC(16:0/18:0)	PC(16:0_18:0)
PC(18:0/18:1)	PC(18:0_18:1)
PC(18:0/20:3)	PC(18:0_20:3)
PC(16:0/18:1)	PC(16:0_18:1)
PC(18:0/20:4)	PC(18:0_20:4)
PC(18:2/18:2)	PC(18:2_18:2)
PE(16:1/16:1)	PE(16:1_16:1)
PI(18:0/18:0)	PI(18:0_18:0)
PI(18:0/22:3)	PI(18:0_22:3)
PI(18:1/20:4)	PI(18:1_20:4)
PS(18:0/20:3)	PS(18:0_20:3)
PS(16:0/16:0)	PS(16:0_16:0)
PS(16:0/18:1)	PS(16:0_18:1)
PS(18:0/18:1)	PS(18:0_18:1)
SM(18:1/14:0)	SM(18:1_14:0)
SM(18:1/16:0)	SM(18:1_16:0)

## Sheet: fig2_data CHEBIids
Initial list completed with CHEBI
dataset_name	dataset_name
C14:0	C14:0
C16:0	C16:0
C16:1n-7	C16:1n-7
C16:1n-7	C16:1n-7
C16:1n-7	C16:1n-7
C18:1n-7	C18:1n-7
C18:1n-7	C18:1n-7
C18:1n-7	C18:1n-7
C18:1n-9	C18:1n-9
C18:1n-9	C18:1n-9
C18:1n-9	C18:1n-9
C18:2n-6	C18:2n-6
C18:2n-6	C18:2n-6
CE(C16)	CE(C16)
CE(C18)	CE(C18)
DG(16/16)	DG(16/16)
TG(14/16/16)	TG(14/16/16)
TG(16/16/16)	TG(16/16/16)
TG(16/16/18)	TG(16/16/18)
TG(16/18/18)	TG(16/18/18)
TG(18/18/18)	TG(18/18/18)
Cer(d18:1/16:0)	Cer(d18:1/16:0)
Cer(d18:1/24:0)	Cer(d18:1/24:0)
PC(16:0/18:0)	PC(16:0/18:0)
PC(18:0/18:1)	PC(18:0/18:1)
PC(18:0/20:3)	PC(18:0/20:3)
PC(16:0/18:1)	PC(16:0/18:1)
PC(18:0/20:4)	PC(18:0/20:4)
PC(18:2/18:2)	PC(18:2/18:2)
PC(18:2/18:2)	PC(18:2/18:2)
PE(16:1/16:1)	PE(16:1/16:1)
PE(16:1/16:1)	PE(16:1/16:1)
PI(18:0/18:0)	PI(18:0/18:0)
PI(18:1/20:4)	PI(18:1/20:4)
PI(18:1/20:4)	PI(18:1/20:4)
PS(18:0/20:3)	PS(18:0/20:3)
PS(18:0/20:3)	PS(18:0/20:3)
PS(16:0/16:0)	PS(16:0/16:0)
PS(16:0/18:1)	PS(16:0/18:1)
PS(18:0/18:1)	PS(18:0/18:1)
PS(18:0/18:1)	PS(18:0/18:1)
SM(18:1/14:0)	SM(18:1/14:0)
SM(18:1/16:0)	SM(18:1/16:0)
SM(18:1/16:0)	SM(18:1/16:0)

## Sheet: FinalList_forMapping
BioSource_name	dataset_name	BioSource_Identifier	nbdataset_mapped	average_distance	distance	matching_type
1-phosphatidyl-1D-myo-inositol(1-)	PI(18:1/20:4)	M_pail_hs_c	1	1	1.1	chebi class matching
1-phosphatidyl-1D-myo-inositol(1-)	PI(18:1/20:4)	M_pail_hs_g	1	1	1.1	chebi class matching
1-phosphatidyl-1D-myo-inositol(1-)	PI(18:1/20:4)	M_pail_hs_n	1	1	1.1	chebi class matching
1-phosphatidyl-1D-myo-inositol(1-)	PI(18:1/20:4)	M_pail_hs_r	1	1	1.1	chebi class matching
cholesteryl palmitate	CE(C16)	M_HC02020_l	1	0	0	exact multimatching
cholesteryl palmitate	CE(C16)	M_HC02020_r	1	0	0	exact multimatching
cholesteryl stearate	CE(C18)	M_HC02022_l	1	0	0	exact multimatching
cholesteryl stearate	CE(C18)	M_HC02022_r	1	0	0	exact multimatching
diglyceride	DG(16/16)	M_dag_hs_n	1	3	3	chebi class matching
diglyceride	DG(16/16)	M_dag_hs_r	1	3	3	chebi class matching
diglyceride	DG(16/16)	M_dag_hs_c	1	3	3	chebi class matching
elaidate	C18:1n-9	M_elaid_c	1	0	0.1	chebi class matching
linoleate	C18:2n-6	M_lnlc_c	1	0	0.1	chebi class matching
linoleate	C18:2n-6	M_lnlc_l	1	0	0.1	chebi class matching
linoleate	C18:2n-6	M_lnlc_m	1	0	0.1	chebi class matching
linoleate	C18:2n-6	M_lnlc_r	1	0	0.1	chebi class matching
linoleate	C18:2n-6	M_lnlc_x	1	0	0.1	chebi class matching
myristate	C14:0	M_ttdca_c	1	0	0.1	chebi class matching
N-acylsphingosine	Cer(d18:1/16:0);Cer(d18:1/24:0)	M_crm_hs_n	2	1	1;1	chebi class matching;chebi class matching
N-acylsphingosine	Cer(d18:1/16:0);Cer(d18:1/24:0)	M_crm_hs_l	2	1	1;1	chebi class matching;chebi class matching
N-acylsphingosine	Cer(d18:1/16:0);Cer(d18:1/24:0)	M_crm_hs_g	2	1	1;1	chebi class matching;chebi class matching
N-acylsphingosine	Cer(d18:1/16:0);Cer(d18:1/24:0)	M_crm_hs_c	2	1	1;1	chebi class matching;chebi class matching
N-acylsphingosine	Cer(d18:1/16:0);Cer(d18:1/24:0)	M_crm_hs_r	2	1	1;1	chebi class matching;chebi class matching
octadecadienoate	C18:2n-6	M_ocdcya_c	1	1	1.1	chebi class matching
oleate	C18:1n-9	M_ocdcea_l	1	0	0.1	chebi class matching
oleate	C18:1n-9	M_ocdcea_c	1	0	0.1	chebi class matching
oleate	C18:1n-9	M_ocdcea_r	1	0	0.1	chebi class matching
palmitate	C16:0	M_hdca_x	1	0	0.1	chebi class matching
palmitate	C16:0	M_hdca_c	1	0	0.1	chebi class matching
palmitate	C16:0	M_hdca_l	1	0	0.1	chebi class matching
palmitate	C16:0	M_hdca_r	1	0	0.1	chebi class matching
palmitoleate	C16:1n-7	M_hdcea_x	1	0	0.1	chebi class matching
palmitoleate	C16:1n-7	M_hdcea_r	1	0	0.1	chebi class matching
palmitoleate	C16:1n-7	M_hdcea_c	1	0	0.1	chebi class matching
palmitoleate	C16:1n-7	M_hdcea_l	1	0	0.1	chebi class matching
palmitoleate	C16:1n-7	M_hdcea_m	1	0	0.1	chebi class matching
phosphatidyl-L-serine(1-)	PS(18:0/20:3);PS(16:0/16:0);PS(16:0/18:1);PS(18:0/18:1)	M_ps_hs_g	4	2.75	3.1;2.1;3.1;3.1	chebi class matching;chebi class matching;chebi class matching;chebi class matching
phosphatidyl-L-serine(1-)	PS(18:0/20:3);PS(16:0/16:0);PS(16:0/18:1);PS(18:0/18:1)	M_ps_hs_c	4	2.75	3.1;2.1;3.1;3.1	chebi class matching;chebi class matching;chebi class matching;chebi class matching
phosphatidyl-L-serine(1-)	PS(18:0/20:3);PS(16:0/16:0);PS(16:0/18:1);PS(18:0/18:1)	M_ps_hs_m	4	2.75	3.1;2.1;3.1;3.1	chebi class matching;chebi class matching;chebi class matching;chebi class matching
phosphatidyl-L-serine(1-)	PS(18:0/20:3);PS(16:0/16:0);PS(16:0/18:1);PS(18:0/18:1)	M_ps_hs_r	4	2.75	3.1;2.1;3.1;3.1	chebi class matching;chebi class matching;chebi class matching;chebi class matching
phosphatidylcholine	PC(16:0/18:0);PC(18:0/20:3);PC(16:0/18:1);PC(18:0/20:4);PC(18:2/18:2)	M_pchol_hs_r	5	3	3;3;3;3;3	chebi class matching;chebi class matching;chebi class matching;chebi class matching;chebi class matching
phosphatidylcholine	PC(16:0/18:0);PC(18:0/20:3);PC(16:0/18:1);PC(18:0/20:4);PC(18:2/18:2)	M_pchol_hs_m	5	3	3;3;3;3;3	chebi class matching;chebi class matching;chebi class matching;chebi class matching;chebi class matching
phosphatidylcholine	PC(16:0/18:0);PC(18:0/20:3);PC(16:0/18:1);PC(18:0/20:4);PC(18:2/18:2)	M_pchol_hs_g	5	3	3;3;3;3;3	chebi class matching;chebi class matching;chebi class matching;chebi class matching;chebi class matching
phosphatidylcholine	PC(16:0/18:0);PC(18:0/20:3);PC(16:0/18:1);PC(18:0/20:4);PC(18:2/18:2)	M_pchol_hs_c	5	3	3;3;3;3;3	chebi class matching;chebi class matching;chebi class matching;chebi class matching;chebi class matching
phosphatidylethanolamine	PE(16:1/16:1)	M_pe_hs_m	1	2	2	chebi class matching
phosphatidylethanolamine	PE(16:1/16:1)	M_pe_hs_r	1	2	2	chebi class matching
phosphatidylethanolamine	PE(16:1/16:1)	M_pe_hs_g	1	2	2	chebi class matching
phosphatidylethanolamine	PE(16:1/16:1)	M_pe_hs_c	1	2	2	chebi class matching
sphingomyelin d18:1(1+)	SM(18:1/14:0);SM(18:1/16:0)	M_sphmyln_hs_c	2	1	1.1;1.1	chebi class matching;chebi class matching
sphingomyelin d18:1(1+)	SM(18:1/14:0);SM(18:1/16:0)	M_sphmyln_hs_g	2	1	1.1;1.1	chebi class matching;chebi class matching
sphingomyelin d18:1(1+)	SM(18:1/14:0);SM(18:1/16:0)	M_sphmyln_hs_l	2	1	1.1;1.1	chebi class matching;chebi class matching
trans-vaccenate	C18:1n-7	M_vacc_c	1	0	0.1	chebi class matching
triglyceride	TG(14/16/16);TG(16/16/16);TG(16/16/18);TG(16/18/18);TG(18/18/18)	M_tag_hs_c	5	1.8	2;1;2;2;2	chebi class matching;chebi class matching;chebi class matching;chebi class matching;chebi class matching

## Sheet: SideCompounds
M_adp_c
M_adp_g
M_adp_m
M_adp_n
M_adp_r
M_atp_c
M_atp_g
M_atp_m
M_atp_n
M_atp_r
M_cmpacna_g
M_cmp_g
M_co2_c
M_co2_m
M_ctp_c
M_ctp_m
M_dolmanp_U_r
M_dolp_U_r
M_fadh2_c
M_fad_c
M_gdp_g
M_h2o_c
M_h2o_e
M_h2o_g
M_h2o_l
M_h2o_m
M_h2o_n
M_h2o_r
M_h_c
M_h_e
M_h_g
M_h_l
M_h_m
M_h_n
M_h_r
M_nadh_c
M_nadph_c
M_nadp_c
M_nad_c
M_nh4_c
M_o2_c
M_pi_c
M_pi_m
M_pi_n
M_pi_r
M_ppi_c
M_ppi_m
M_so4_l
M_udpgal_g
M_udp_c
M_udp_g
M_udp_l
M_udp_r
