# Supplementary material for: Improving lipid mapping in Genome Scale Metabolic Networks using ontologies
Source: Metabolomics. 2020 Mar 25;16(4):44. doi: 10.1007/s11306-020-01663-5 (PMC7096385; doi:10.1007/s11306-020-01663-5)
Supplement: Supplementary file 3 — Supplementary file3 (XLSX 135 kb) [file 11306_2020_1663_MOESM3_ESM.xlsx]

## Sheet: AllLipids
LM family	LM class	LM subclass	MetaboHub class	Common Name	Formula	ChEBI	LipidMap	PubChem	HMDB	SLM	KEGG	InChiKey	InChi	SMILES
Fatty acyls [FA]	Fatty acids and conjugates [FA01]	Straight chain fatty acids [FA0101]	Straight chain fatty acids	C16:0	C16H32O2	15756	LMFA01010001	985	HMDB00220	SLM:000001261	C00249	IPCSVZSSVZVIGE-UHFFFAOYSA-N	InChI=1S/C16H32O2/c1-2-3-4-5-6-7-8-9-10-11-12-13-14-15-16(17)18/h2-15H2,1H3,(H,17,18)
Fatty acyls [FA]	Fatty acids and conjugates [FA01]	Straight chain fatty acids [FA0101]	Straight chain fatty acids	C12:0	C12H24O2	30805	LMFA01010012	3893	HMDB00638	SLM:000001256	C02679	POULHZVOKOAJMA-UHFFFAOYSA-N	InChI=1S/C12H24O2/c1-2-3-4-5-6-7-8-9-10-11-12(13)14/h2-11H2,1H3,(H,13,14)
Fatty acyls [FA]	Fatty acids and conjugates [FA01]	Straight chain fatty acids [FA0101]	Straight chain fatty acids	C13:0	C13H26O2	45919	LMFA01010013	12530	HMDB00910	SLM:000001257	C17076	SZHOJFHSIKHZHA-UHFFFAOYSA-N	InChI=1S/C13H26O2/c1-2-3-4-5-6-7-8-9-10-11-12-13(14)15/h2-12H2,1H3,(H,14,15)
Fatty acyls [FA]	Fatty acids and conjugates [FA01]	Straight chain fatty acids [FA0101]	Straight chain fatty acids	C14:0	C14H28O2	28875	LMFA01010014	11005	HMDB00806	SLM:000001258	C06424	TUNFSRHWOTWDNC-UHFFFAOYSA-N	InChI=1S/C14H28O2/c1-2-3-4-5-6-7-8-9-10-11-12-13-14(15)16/h2-13H2,1H3,(H,15,16)
Fatty acyls [FA]	Fatty acids and conjugates [FA01]	Straight chain fatty acids [FA0101]	Straight chain fatty acids	C15:0	C15H30O2	42504	LMFA01010015	13849	HMDB00826	SLM:000001260	C16537	WQEPLUUGTLDZJY-UHFFFAOYSA-N	InChI=1S/C15H30O2/c1-2-3-4-5-6-7-8-9-10-11-12-13-14-15(16)17/h2-14H2,1H3,(H,16,17)
Fatty acyls [FA]	Fatty acids and conjugates [FA01]	Straight chain fatty acids [FA0101]	Straight chain fatty acids	C17:0	C17H34O2	32365	LMFA01010017	10465	HMDB02259	SLM:000001264		KEMQGTRYUADPNZ-UHFFFAOYSA-N	InChI=1S/C17H34O2/c1-2-3-4-5-6-7-8-9-10-11-12-13-14-15-16-17(18)19/h2-16H2,1H3,(H,18,19)
Fatty acyls [FA]	Fatty acids and conjugates [FA01]	Straight chain fatty acids [FA0101]	Straight chain fatty acids	C18:0	C18H36O2	28842	LMFA01010018	5281	HMDB00827	SLM:000001265	C01530	QIQXTHQIDYTFRH-UHFFFAOYSA-N	InChI=1S/C18H36O2/c1-2-3-4-5-6-7-8-9-10-11-12-13-14-15-16-17-18(19)20/h2-17H2,1H3,(H,19,20)
Fatty acyls [FA]	Fatty acids and conjugates [FA01]	Straight chain fatty acids [FA0101]	Straight chain fatty acids	C19:0	C19H38O2	39246	LMFA01010019	12591	HMDB00772	SLM:000001269	C16535	ISYWECDDZWTKFF-UHFFFAOYSA-N	InChI=1S/C19H38O2/c1-2-3-4-5-6-7-8-9-10-11-12-13-14-15-16-17-18-19(20)21/h2-18H2,1H3,(H,20,21)
Fatty acyls [FA]	Fatty acids and conjugates [FA01]	Straight chain fatty acids [FA0101]	Straight chain fatty acids	C20:0	C20H40O2	28822	LMFA01010020	10467	HMDB02212	SLM:000001270	C06425	VKOBVWXKNCXXDE-UHFFFAOYSA-N	InChI=1S/C20H40O2/c1-2-3-4-5-6-7-8-9-10-11-12-13-14-15-16-17-18-19-20(21)22/h2-19H2,1H3,(H,21,22)
Fatty acyls [FA]	Fatty acids and conjugates [FA01]	Straight chain fatty acids [FA0101]	Straight chain fatty acids	C21:0	C21H42O2	39248	LMFA01010021	16898	HMDB02345	SLM:000001276		CKDDRHZIAZRDBW-UHFFFAOYSA-N	InChI=1S/C21H42O2/c1-2-3-4-5-6-7-8-9-10-11-12-13-14-15-16-17-18-19-20-21(22)23/h2-20H2,1H3,(H,22,23)
Fatty acyls [FA]	Fatty acids and conjugates [FA01]	Straight chain fatty acids [FA0101]	Straight chain fatty acids	C22:0	C22H44O2	28941	LMFA01010022	8215	HMDB00944	SLM:000001277	C08281	UKMSUNONTOPOIO-UHFFFAOYSA-N	InChI=1S/C22H44O2/c1-2-3-4-5-6-7-8-9-10-11-12-13-14-15-16-17-18-19-20-21-22(23)24/h2-21H2,1H3,(H,23,24)
Fatty acyls [FA]	Fatty acids and conjugates [FA01]	Straight chain fatty acids [FA0101]	Straight chain fatty acids	C23:0	C23H46O2	42394	LMFA01010023	17085	HMDB01160			XEZVDURJDFGERA-UHFFFAOYSA-N	InChI=1S/C23H46O2/c1-2-3-4-5-6-7-8-9-10-11-12-13-14-15-16-17-18-19-20-21-22-23(24)25/h2-22H2,1H3,(H,24,25)
Fatty acyls [FA]	Fatty acids and conjugates [FA01]	Straight chain fatty acids [FA0101]	Straight chain fatty acids	C24:0	C24H48O2	28866	LMFA01010024	11197	HMDB02003	SLM:000001284	C08320	QZZGJDVWLFXDLK-UHFFFAOYSA-N	InChI=1S/C24H48O2/c1-2-3-4-5-6-7-8-9-10-11-12-13-14-15-16-17-18-19-20-21-22-23-24(25)26/h2-23H2,1H3,(H,25,26)
Fatty acyls [FA]	Fatty acids and conjugates [FA01]	Unsaturated fatty acids [FA0103]	Unsaturated fatty acids	C14:1(9)	C14H26O2	27781	LMFA01030051	5281119	HMDB02000	SLM:000001259	C08322	YWWVWXASSLXJHU-WAYWQWQTSA-N	InChI=1S/C14H26O2/c1-2-3-4-5-6-7-8-9-10-11-12-13-14(15)16/h5-6H,2-4,7-13H2,1H3,(H,15,16)/b6-5-
Fatty acyls [FA]	Fatty acids and conjugates [FA01]	Unsaturated fatty acids [FA0103]	Unsaturated fatty acids	C16:1(7)	C16H30O2	35465	LMFA01030766	5282744				PJHOFUXBXJNUAC-KTKRTIGZSA-N	InChI=1S/C16H30O2/c1-2-3-4-5-6-7-8-9-10-11-12-13-14-15-16(17)18/h9-10H,2-8,11-15H2,1H3,(H,17,18)/b10-9-
Fatty acyls [FA]	Fatty acids and conjugates [FA01]	Unsaturated fatty acids [FA0103]	Unsaturated fatty acids	C16:1(9)	C16H30O2	72004	LMFA01030056	445638	HMDB03229	SLM:000001262	C08362	SECPZKHBENQXJG-FPLPWBNLSA-N	InChI=1S/C16H30O2/c1-2-3-4-5-6-7-8-9-10-11-12-13-14-15-16(17)18/h7-8H,2-6,9-15H2,1H3,(H,17,18)/b8-7-
Fatty acyls [FA]	Fatty acids and conjugates [FA01]	Unsaturated fatty acids [FA0103]	Unsaturated fatty acids	C17:1(9)	C17H32O2	84328	LMFA01030060	5282748			C16536	QSBYPNXLFMSGKH-HJWRWDBZSA-N	InChI=1S/C17H32O2/c1-2-3-4-5-6-7-8-9-10-11-12-13-14-15-16-17(18)19/h8-9H,2-7,10-16H2,1H3,(H,18,19)/b9-8-
Fatty acyls [FA]	Fatty acids and conjugates [FA01]	Unsaturated fatty acids [FA0103]	Unsaturated fatty acids	C18:1(9)	C18H34O2	36021	LMFA01030002	445639	HMDB00207	SLM:000001266	C00712
Fatty acyls [FA]	Fatty acids and conjugates [FA01]	Unsaturated fatty acids [FA0103]	Unsaturated fatty acids	C18:1(11)	C18H34O2	36023
Fatty acyls [FA]	Fatty acids and conjugates [FA01]	Unsaturated fatty acids [FA0103]	Unsaturated fatty acids	C18:2(9Z,12Z)	C18H32O2	17351	LMFA01030120	5280450	HMDB00673	SLM:000001267	C01595	OYHQOLUKZRVURQ-HZJYTTRNSA-N	InChI=1S/C18H32O2/c1-2-3-4-5-6-7-8-9-10-11-12-13-14-15-16-17-18(19)20/h6-7,9-10H,2-5,8,11-17H2,1H3,(H,19,20)/b7-6-,10-9-
Fatty acyls [FA]	Fatty acids and conjugates [FA01]	Unsaturated fatty acids [FA0103]	Unsaturated fatty acids	C18:3(9,12,15)	C18H30O2	25048	LMFA01030141	5280933	HMDB03073	SLM:000001268	C06426		InChI=1S/C18H30O2/c1-2-3-4-5-6-7-8-9-10-11-12-13-14-15-16-17-18(19)20/h6-7,9-10,12-13H,2-5,8,11,14-17H2,1H3,(H,19,20)/b7-6-,10-9-,13-12-
Fatty acyls [FA]	Fatty acids and conjugates [FA01]	Unsaturated fatty acids [FA0103]	Unsaturated fatty acids	C18:4(6,9,12,15)	C18H28O2	37810	LMFA01030357	5312508	HMDB06547		C16300
Fatty acyls [FA]	Fatty acids and conjugates [FA01]	Unsaturated fatty acids [FA0103]	Unsaturated fatty acids	C20:1(11)	C20H38O2	32425	LMFA01030085	5282768	HMDB02231	SLM:000001271	C16526
Fatty acyls [FA]	Fatty acids and conjugates [FA01]	Unsaturated fatty acids [FA0103]	Unsaturated fatty acids	C20:2(11,14)	C20H36O2	72850		5282805	HMDB05060	SLM:000001272	C16525
Fatty acyls [FA]	Fatty acids and conjugates [FA01]	Unsaturated fatty acids [FA0103]	Unsaturated fatty acids	C20:3(8Z,11Z,14Z)	C20H34O2	53486	LMFA01030378	5312529	HMDB60039	SLM:000001273	C16522	HOBAELRKJCKHQD-QNEBEIHSSA-N	InChI=1S/C20H34O2/c1-2-3-4-5-6-7-8-9-10-11-12-13-14-15-16-17-18-19-20(21)22/h6-7,9-10,12-13H,2-5,8,11,14-19H2,1H3,(H,21,22)/b7-6-,10-9-,13-12-
Fatty acyls [FA]	Fatty acids and conjugates [FA01]	Unsaturated fatty acids [FA0103]	Unsaturated fatty acids	C20:3(11E,14E,17E)	C20H34O2	53460	LMFA01030159	5282827		SLM:000001273		AHANXAKGNAKFSK-IUQGRGSQSA-N	InChI=1S/C20H34O2/c1-2-3-4-5-6-7-8-9-10-11-12-13-14-15-16-17-18-19-20(21)22/h3-4,6-7,9-10H,2,5,8,11-19H2,1H3,(H,21,22)/b4-3+,7-6+,10-9+
Fatty acyls [FA]	Fatty acids and conjugates [FA01]	Unsaturated fatty acids [FA0103]	Unsaturated fatty acids	C20:4(5Z,8Z,11Z,14Z)	C20H32O2	15843	LMFA01030001	444899	HMDB01043	SLM:000001274	C00219	YZXBAPSDXZZRGB-DOFZRALJSA-N	InChI=1S/C20H32O2/c1-2-3-4-5-6-7-8-9-10-11-12-13-14-15-16-17-18-19-20(21)22/h6-7,9-10,12-13,15-16H,2-5,8,11,14,17-19H2,1H3,(H,21,22)/b7-6-,10-9-,13-12-,16-15-
Fatty acyls [FA]	Fatty acids and conjugates [FA01]	Unsaturated fatty acids [FA0103]	Unsaturated fatty acids	C20:5(8Z,11Z,14Z,17Z)	C20H30O2	28364	LMFA01030759	446284	HMDB01999	SLM:000001275	C06428	JAZBEHYOTPTENJ-JLNKQSITSA-N	InChI=1S/C20H30O2/c1-2-3-4-5-6-7-8-9-10-11-12-13-14-15-16-17-18-19-20(21)22/h3-4,6-7,9-10,12-13,15-16H,2,5,8,11,14,17-19H2,1H3,(H,21,22)/b4-3-,7-6-,10-9-,13-12-,16-15-
Fatty acyls [FA]	Fatty acids and conjugates [FA01]	Unsaturated fatty acids [FA0103]	Unsaturated fatty acids	C22:1(13)	C22H42O2	28792	LMFA01030089	5281116	HMDB02068	SLM:000001278	C08316	DPUOLQHDNGRHBS-KTKRTIGZSA-N	InChI=1S/C22H42O2/c1-2-3-4-5-6-7-8-9-10-11-12-13-14-15-16-17-18-19-20-21-22(23)24/h9-10H,2-8,11-21H2,1H3,(H,23,24)/b10-9-
Fatty acyls [FA]	Fatty acids and conjugates [FA01]	Unsaturated fatty acids [FA0103]	Unsaturated fatty acids	C22:2(13Z,16Z)	C22H40O2	75117	LMFA01030405	5312554		SLM:000001279	C16533	HVGRZDASOHMCSK-HZJYTTRNSA-N	InChI=1S/C22H40O2/c1-2-3-4-5-6-7-8-9-10-11-12-13-14-15-16-17-18-19-20-21-22(23)24/h6-7,9-10H,2-5,8,11-21H2,1H3,(H,23,24)/b7-6-,10-9-
Fatty acyls [FA]	Fatty acids and conjugates [FA01]	Unsaturated fatty acids [FA0103]	Unsaturated fatty acids	C22:3(13Z,16Z,19Z)	C22H38O2	82903						RILVNGKQIULBOQ-QNEBEIHSSA-M	InChI=1S/C22H38O2/c1-2-3-4-5-6-7-8-9-10-11-12-13-14-15-16-17-18-19-20-21-22(23)24/h6-7,9-10,12-13H,2-5,8,11,14-21H2,1H3,(H,23,24)/p-1/b7-6-,10-9-,13-12-
Fatty acyls [FA]	Fatty acids and conjugates [FA01]	Unsaturated fatty acids [FA0103]	Unsaturated fatty acids	C22:4(7,10,13,16)	C22H36O2	131693						TWSWSIQAPQLDBP-UHFFFAOYSA-N	InChI=1S/C22H36O2/c1-2-3-4-5-6-7-8-9-10-11-12-13-14-15-16-17-18-19-20-21-22(23)24/h6-7,9-10,12-13,15-16H,2-5,8,11,14,17-21H2,1H3,(H,23,24)
Fatty acyls [FA]	Fatty acids and conjugates [FA01]	Unsaturated fatty acids [FA0103]	Unsaturated fatty acids	C22:5(7Z,10Z,13Z,16Z,19Z)	C22H33O2	77224						YUFFSWGQGVEMMI-JLNKQSITSA-M	InChI=1S/C22H34O2/c1-2-3-4-5-6-7-8-9-10-11-12-13-14-15-16-17-18-19-20-21-22(23)24/h3-4,6-7,9-10,12-13,15-16H,2,5,8,11,14,17-21H2,1H3,(H,23,24)/p-1/b4-3-,7-6-,10-9-,13-12-,16-15-
Fatty acyls [FA]	Fatty acids and conjugates [FA01]	Unsaturated fatty acids [FA0103]	Unsaturated fatty acids	C22:6(4Z,7Z,10Z,13Z,16Z,19Z)	C22H31O2	77016						MBMBGCFOFBJSGT-KUBAVDMBSA-M	InChI=1S/C22H32O2/c1-2-3-4-5-6-7-8-9-10-11-12-13-14-15-16-17-18-19-20-21-22(23)24/h3-4,6-7,9-10,12-13,15-16,18-19H,2,5,8,11,14,17,20-21H2,1H3,(H,23,24)/p-1/b4-3-,7-6-,10-9-,13-12-,16-15-,19-18-
Fatty acyls [FA]	Octadecanoids [FA02]	Phytoprostanes [FA0203]	Oxylipins	ent-16-epi-16-F1t-PhytoP	C18H32O5		LMFA02030009					RQXBHXSBLSHCPO-KYFQLVDCSA-N	1S/C18H32O5/c1-2-13(19)10-11-15-14(16(20)12-17(15)21)8-6-4-3-5-7-9-18(22)23/h10-11,13-17,19-21H,2-9,12H2,1H3,(H,22,23)/b11-10+/t13-,14+,15-,16+,17-/m0/s1
Fatty acyls [FA]	Octadecanoids [FA02]	Phytoprostanes [FA0203]	Oxylipins	ent-16-F1t-PhytoP	C18H32O5		LMFA02030010					RQXBHXSBLSHCPO-DDGADJJWSA-N	1S/C18H32O5/c1-2-13(19)10-11-15-14(16(20)12-17(15)21)8-6-4-3-5-7-9-18(22)23/h10-11,13-17,19-21H,2-9,12H2,1H3,(H,22,23)/b11-10+/t13-,14-,15+,16-,17+/m1/s1
Fatty acyls [FA]	Octadecanoids [FA02]	Phytoprostanes [FA0203]	Oxylipins	ent-9-F1t-PhytoP	C18H32O5		LMFA02030015					GKBLNJXQDMHILB-ZRMZGJFNSA-N	1S/C18H32O5/c1-2-14-15(17(21)12-16(14)20)11-10-13(19)8-6-4-3-5-7-9-18(22)23/h10-11,13-17,19-21H,2-9,12H2,1H3,(H,22,23)/b11-10+/t13-,14+,15-,16+,17-/m1/s1
Fatty acyls [FA]	Octadecanoids [FA02]	Phytoprostanes [FA0203]	Oxylipins	ent-9-epi-9-F1t-PhytoP	C18H32O5		LMFA02030016					GKBLNJXQDMHILB-RLDLTEIJSA-N	1S/C18H32O5/c1-2-14-15(17(21)12-16(14)20)11-10-13(19)8-6-4-3-5-7-9-18(22)23/h10-11,13-17,19-21H,2-9,12H2,1H3,(H,22,23)/b11-10+/t13-,14-,15+,16-,17+/m0/s1
Fatty acyls [FA]	Octadecanoids [FA02]	Phytoprostanes [FA0203]	Oxylipins	16-B1-PhytoP	C18H28O4		LMFA02030004					WJSAFQZKYVRPGM-PABFRNLHSA-N	1S/C18H28O4/c1-2-15(19)12-10-14-11-13-17(20)16(14)8-6-4-3-5-7-9-18(21)22/h10,12,15,19H,2-9,11,13H2,1H3,(H,21,22)/b12-10+/t15-/m0/s1
Fatty acyls [FA]	Octadecanoids [FA02]	Phytoprostanes [FA0203]	Oxylipins	9-L1-PhytoP	C18H28O4		LMFA02030005					KXMANOZDITZERP-PABFRNLHSA-N	1S/C18H28O4/c1-2-16-14(11-13-17(16)20)10-12-15(19)8-6-4-3-5-7-9-18(21)22/h10,12,15,19H,2-9,11,13H2,1H3,(H,21,22)/b12-10+/t15-/m0/s1
Fatty acyls [FA]	Eicosanoids [FA03]	Isoprostanes [FA0311]	Oxylipins	15-F1t-IsoP (8-iso-PGF1a)	C20H36O5			11164145				DZUXGQBLFALXCR-PUCCXBQTSA-N	1S/C20H36O5/c1-2-3-6-9-15(21)12-13-17-16(18(22)14-19(17)23)10-7-4-5-8-11-20(24)25/h12-13,15-19,21-23H,2-11,14H2,1H3,(H,24,25)/b13-12+/t15-,16-,17+,18-,19+/m0/s1
Fatty acyls [FA]	Eicosanoids [FA03]	Isoprostanes [FA0311]	Oxylipins	5(R,S)-5-F2c-IsoP (8,12-iso-iPF2a-VI)	C20H34O5							RZCPXIZGLPAGEV-DCOIXEBESA-N	1S/C20H34O5/c1-2-3-4-5-6-7-10-16-17(19(23)14-18(16)22)13-12-15(21)9-8-11-20(24)25/h6-7,12-13,15-19,21-23H,2-5,8-11,14H2,1H3,(H,24,25)/b7-6-,13-12+/t15?,16-,17+,18+,19-/m0/s1
Fatty acyls [FA]	Eicosanoids [FA03]	Isoprostanes [FA0311]	Oxylipins	5(R,S)-5-F2t-IsoP (5-iPF2a-VI)	C20H34O5	140933	LMFA03110011	42607309				RZCPXIZGLPAGEV-SUHLLOIRSA-N	1S/C20H34O5/c1-2-3-4-5-6-7-10-16-17(19(23)14-18(16)22)13-12-15(21)9-8-11-20(24)25/h6-7,12-13,15-19,21-23H,2-5,8-11,14H2,1H3,(H,24,25)/b7-6-,13-12+/t15?,16-,17+,18-,19+/m1/s1
Fatty acyls [FA]	Eicosanoids [FA03]	Isoprostanes [FA0311]	Oxylipins	15-F2t-IsoP (8-iso-PGF2a)	C20H34O5	34505	LMFA03110001	5282263				PXGPLTODNUVGFL-NAPLMKITSA-N	1S/C20H34O5/c1-2-3-6-9-15(21)12-13-17-16(18(22)14-19(17)23)10-7-4-5-8-11-20(24)25/h4,7,12-13,15-19,21-23H,2-3,5-6,8-11,14H2,1H3,(H,24,25)/b7-4-,13-12+/t15-,16-,17+,18-,19+/m0/s1
Fatty acyls [FA]	Eicosanoids [FA03]	Isoprostanes [FA0311]	Oxylipins	2,3-dinor-15-(R,S)-15-F2t-IsoP	C18H30O5	34230	LMFA03110010	9548881				IDKLJIUIJUVJNR-JSEKUSAISA-N	1S/C18H30O5/c1-2-3-4-7-13(19)10-11-15-14(16(20)12-17(15)21)8-5-6-9-18(22)23/h5-6,10-11,13-17,19-21H,2-4,7-9,12H2,1H3,(H,22,23)/b6-5-,11-10+/t13-,14-,15+,16-,17+/m0/s1
Fatty acyls [FA]	Eicosanoids [FA03]	Isoprostanes [FA0311]	Oxylipins	15-oxo-15-F2t-IsoP	C20H32O5		LMFA03110005	5283215				LOLJEILMPWPILA-RLXHZABYSA-N	1S/C20H32O5/c1-2-3-6-9-15(21)12-13-17-16(18(22)14-19(17)23)10-7-4-5-8-11-20(24)25/h4,7,12-13,16-19,22-23H,2-3,5-6,8-11,14H2,1H3,(H,24,25)/b7-4-,13-12+/t16-,17+,18-,19+/m0/s1
Fatty acyls [FA]	Eicosanoids [FA03]	Isoprostanes [FA0311]	Oxylipins	13,14-dihydro-15-oxo-15-F2t-IsoP	C20H34O5		LMFA03110004	5283214				VKTIONYPMSCHQI-JPRPWBOBSA-N	1S/C20H34O5/c1-2-3-6-9-15(21)12-13-17-16(18(22)14-19(17)23)10-7-4-5-8-11-20(24)25/h4,7,16-19,22-23H,2-3,5-6,8-14H2,1H3,(H,24,25)/b7-4-/t16-,17+,18-,19+/m0/s1
Fatty acyls [FA]	Eicosanoids [FA03]	Isoprostanes [FA0311]	Oxylipins	15-F3t-IsoP (8-iso-PGF3a)	C20H32O5		LMFA03110007	5283217				SAKGBZWJAIABSY-PJCXKLBTSA-N	1S/C20H32O5/c1-2-3-6-9-15(21)12-13-17-16(18(22)14-19(17)23)10-7-4-5-8-11-20(24)25/h3-4,6-7,12-13,15-19,21-23H,2,5,8-11,14H2,1H3,(H,24,25)/b6-3-,7-4-,13-12+/t15-,16-,17+,18-,19+/m0/s1
Fatty acyls [FA]	Eicosanoids [FA03]	Isoprostanes [FA0311]	Oxylipins	17(R,S)-17-F2t-dihomo-IsoP	C22H38O5		LMFA03110347					ZCTAOAWRUXSOQF-HZVKQALWSA-N	1S/C22H38O5/c1-2-3-8-11-17(23)14-15-19-18(20(24)16-21(19)25)12-9-6-4-5-7-10-13-22(26)27/h6,9,14-15,17-21,23-25H,2-5,7-8,10-13,16H2,1H3,(H,26,27)/b9-6-,15-14+/t17-,18-,19+,20-,21+/m0/s1
Fatty acyls [FA]	Eicosanoids [FA03]	Isoprostanes [FA0311]	Oxylipins	ent-7(R,S)-7-F2t-dihomo-IsoP	C22H38O5		LMFA03110284					QILWIJCKQCKOMR-SJTLIEJCSA-N	1S/C22H38O5/c1-2-3-4-5-6-9-12-18-19(21(25)16-20(18)24)15-14-17(23)11-8-7-10-13-22(26)27/h6,9,14-15,17-21,23-25H,2-5,7-8,10-13,16H2,1H3,(H,26,27)/b9-6-,15-14+/t17-,18+,19-,20+,21-/m1/s1
Fatty acyls [FA]	Docosanoids [FA04]		Oxylipins	4(R,S)-4-F4t-NeuroP	C22H34O5		LMFA04010018					XAFFULPVQSAGOV-SXURRIEZSA-N	1S/C22H34O5/c1-2-3-4-5-6-7-8-9-10-11-18-19(21(25)16-20(18)24)14-12-17(23)13-15-22(26)27/h3-4,6-7,9-10,12,14,17-21,23-25H,2,5,8,11,13,15-16H2,1H3,(H,26,27)/b4-3-,7-6-,10-9-,14-12+/t17-,18+,19-,20+,21-/m0/s1
Fatty acyls [FA]	Docosanoids [FA04]		Oxylipins	10-F4t-NeuroP	C22H34O5		LMFA04010058					JXCVDPPSQVTMJG-CQZHOLLOSA-N	1S/C22H34O5/c1-2-3-8-12-18-19(21(25)16-20(18)24)15-14-17(23)11-9-6-4-5-7-10-13-22(26)27/h3,5-9,14-15,17-21,23-25H,2,4,10-13,16H2,1H3,(H,26,27)/b7-5-,8-3-,9-6-,15-14+/t17-,18+,19-,20+,21-/m0/s1
Fatty acyls [FA]	Docosanoids [FA04]		Oxylipins	10-epi-10-F4t-NeuroP	C22H34O5		LMFA04010050					JXCVDPPSQVTMJG-MBNBNMNTSA-N	1S/C22H34O5/c1-2-3-8-12-18-19(21(25)16-20(18)24)15-14-17(23)11-9-6-4-5-7-10-13-22(26)27/h3,5-9,14-15,17-21,23-25H,2,4,10-13,16H2,1H3,(H,26,27)/b7-5-,8-3-,9-6-,15-14+/t17-,18-,19+,20-,21+/m1/s1
Fatty acyls [FA]	Eicosanoids [FA03]	Prostaglandins [FA0301]	Oxylipins	PGF1a	C20H36O5	28852	LMFA03010137	5280939				DZUXGQBLFALXCR-CDIPTNKSSA-N	1S/C20H36O5/c1-2-3-6-9-15(21)12-13-17-16(18(22)14-19(17)23)10-7-4-5-8-11-20(24)25/h12-13,15-19,21-23H,2-11,14H2,1H3,(H,24,25)/b13-12+/t15-,16+,17+,18-,19+/m0/s1
Fatty acyls [FA]	Eicosanoids [FA03]	Prostaglandins [FA0301]	Oxylipins	PGB2	C20H30O4	28099	LMFA03010018	5280881				PRFXRIUZNKLRHM-HKVRTXJWSA-N	1S/C20H30O4/c1-2-3-6-9-17(21)14-12-16-13-15-19(22)18(16)10-7-4-5-8-11-20(23)24/h4,7,12,14,17,21H,2-3,5-6,8-11,13,15H2,1H3,(H,23,24)/b7-4-,14-12+/t17-/m0/s1
Fatty acyls [FA]	Eicosanoids [FA03]	Prostaglandins [FA0301]	Oxylipins	6-keto-PGF1a	C20H34O6	28158	LMFA03010001	5280888				KFGOFTHODYBSGM-ZUNNJUQCSA-N	1S/C20H34O6/c1-2-3-4-7-14(21)10-11-16-17(19(24)13-18(16)23)12-15(22)8-5-6-9-20(25)26/h10-11,14,16-19,21,23-24H,2-9,12-13H2,1H3,(H,25,26)/b11-10+/t14-,16+,17+,18+,19-/m0/s1
Fatty acyls [FA]	Eicosanoids [FA03]	Prostaglandins [FA0301]	Oxylipins	PGF2a	C20H34O5	15553	LMFA03010002	5280363				PXGPLTODNUVGFL-YNNPMVKQSA-N	1S/C20H34O5/c1-2-3-6-9-15(21)12-13-17-16(18(22)14-19(17)23)10-7-4-5-8-11-2 0(24)25/h4,7,12-13,15-19,21-23H,2-3,5-6,8-11,14H2,1H3,(H,24,25)/b7-4-,13-12+/t15 -,16+,17+,18-,19+/m0/s1
Fatty acyls [FA]	Eicosanoids [FA03]	Prostaglandins [FA0301]	Oxylipins	PGJ2	C20H30O4	27485	LMFA03010019	5280884				UQOQENZZLBSFKO-POPPZSFYSA-N	1S/C20H30O4/c1-2-3-6-10-17(21)13-14-18-16(12-15-19(18)22)9-7-4-5-8-11-20(23)24/h4,7,12-18,21H,2-3,5-6,8-11H2,1H3,(H,23,24)/b7-4-,14-13+/t16-,17-,18+/m0/s1
Fatty acyls [FA]	Eicosanoids [FA03]	Prostaglandins [FA0301]	Oxylipins	PGB3	C20H28O4	134511	LMFA03010141	5283113				DQRGQQAJYRBDRP-UNBCGXALSA-N	1S/C20H28O4/c1-2-3-6-9-17(21)14-12-16-13-15-19(22)18(16)10-7-4-5-8-11-20(23)24/h3-4,6-7,12,14,17,21H,2,5,8-11,13,15H2,1H3,(H,23,24)/b6-3-,7-4-,14-12+/t17-/m0/s1
Fatty acyls [FA]	Eicosanoids [FA03]	Prostaglandins [FA0301]	Oxylipins	Δ17-6-keto-PGF1a	C20H32O6		LMFA03010149	5283117				HFKNJQYMAGMXTR-CAPHXMBKSA-N	1S/C20H32O6/c1-2-3-4-7-14(21)10-11-16-17(19(24)13-18(16)23)12-15(22)8-5-6-9-20(25)26/h3-4,10-11,14,16-19,21,23-24H,2,5-9,12-13H2,1H3,(H,25,26)/b4-3-,11-10+/t14-,16+,17+,18+,19-/m0/s1
Fatty acyls [FA]	Eicosanoids [FA03]	Prostaglandins [FA0301]	Oxylipins	PGF3a	C20H32O5	36075	LMFA03010138	5280940				SAKGBZWJAIABSY-SAMSIYEGSA-N	1S/C20H32O5/c1-2-3-6-9-15(21)12-13-17-16(18(22)14-19(17)23)10-7-4-5-8-11-20(24)25/h3-4,6-7,12-13,15-19,21-23H,2,5,8-11,14H2,1H3,(H,24,25)/b6-3-,7-4-,13-12+/t15-,16+,17+,18-,19+/m0/s1
Fatty acyls [FA]	Eicosanoids [FA03]	Prostaglandins [FA0301]	Oxylipins	1a,1b-dihomo-PGF2a	C22H38O5		LMFA03010157	6443812				ZCTAOAWRUXSOQF-GWSKAPOCSA-N	1S/C22H38O5/c1-2-3-8-11-17(23)14-15-19-18(20(24)16-21(19)25)12-9-6-4-5-7-10-13-22(26)27/h6,9,14-15,17-21,23-25H,2-5,7-8,10-13,16H2,1H3,(H,26,27)/b9-6-,15-14+/t17-,18+,19+,20-,21+/m0/s1
Fatty acyls [FA]	Eicosanoids [FA03]	Leukotrienes [FA0302]	Oxylipins	LTB3	C20H34O4			14753472				NGTXCORNXNELNU-CHHAPGPYSA-N	1S/C20H34O4/c1-2-3-4-5-6-9-13-18(21)14-10-7-8-11-15-19(22)16-12-17-20(23)24/h7-8,10-11,14-15,18-19,21-22H,2-6,9,12-13,16-17H2,1H3,(H,23,24)/b8-7+,14-10+,15-11-/t18-,19-/m1/s1
Fatty acyls [FA]	Eicosanoids [FA03]	Hydroxy/hydroperoxyeicosatetraenoic acids [FA0306]	Oxylipins	5(S),12(S)-DiHETE	C20H32O4		LMFA03060101	9997164				VNYSSYRCGWBHLG-RYYHSVJXSA-N	1S/C20H32O4/c1-2-3-4-5-6-9-13-18(21)14-10-7-8-11-15-19(22)16-12-17-20(23)24/h6-11,14-15,18-19,21-22H,2-5,12-13,16-17H2,1H3,(H,23,24)/b8-7-,9-6-,14-10+,15-11+/t18-,19+/m0/s1
Fatty acyls [FA]	Eicosanoids [FA03]	Hydroxy/hydroperoxyeicosatetraenoic acids [FA0306]	Oxylipins	5(S),15(S)-DiHETE	C20H32O4	91286	LMFA03060010	5283158				UXGXCGPWGSUMNI-BVHTXILBSA-N	1S/C20H32O4/c1-2-3-9-13-18(21)14-10-7-5-4-6-8-11-15-19(22)16-12-17-20(23)24/h5-8,10-11,14-15,18-19,21-22H,2-4,9,12-13,16-17H2,1H3,(H,23,24)/b7-5-,8-6-,14-10+,15-11+/t18-,19+/m0/s1
Fatty acyls [FA]	Eicosanoids [FA03]	Hydroxy/hydroperoxyeicosatetraenoic acids [FA0306]	Oxylipins	8(S),15(S)-DiHETE	C20H32O4	136485	LMFA03060050	5283183				NNPWRKSGORGTIM-HCCKYKKOSA-N	1S/C20H32O4/c1-2-3-8-13-18(21)14-9-4-5-10-15-19(22)16-11-6-7-12-17-20(23)24/h4-6,9-11,14-15,18-19,21-22H,2-3,7-8,12-13,16-17H2,1H3,(H,23,24)/b5-4-,11-6-,14-9+,15-10+/t18-,19+/m0/s1
Fatty acyls [FA]	Eicosanoids [FA03]	Leukotrienes [FA0302]	Oxylipins	LTB4	C20H32O4	15647	LMFA03020001	5280492				VNYSSYRCGWBHLG-AMOLWHMGSA-N	1S/C20H32O4/c1-2-3-4-5-6-9-13-18(21)14-10-7-8-11-15-19(22)16-12-17-20(23)24/h6-11,14-15,18-19,21-22H,2-5,12-13,16-17H2,1H3,(H,23,24)/b8-7+,9-6-,14-10+,15-11-/t18-,19-/m1/s1
Fatty acyls [FA]	Eicosanoids [FA03]	Leukotrienes [FA0302]	Oxylipins	6-trans-LTB4	C20H32O4	63981	LMFA03020013	5283128				VNYSSYRCGWBHLG-UKNWISKWSA-N	1S/C20H32O4/c1-2-3-4-5-6-9-13-18(21)14-10-7-8-11-15-19(22)16-12-17-20(23)24/h6-11,14-15,18-19,21-22H,2-5,12-13,16-17H2,1H3,(H,23,24)/b8-7+,9-6-,14-10+,15-11+/t18-,19-/m1/s1
Fatty acyls [FA]	Eicosanoids [FA03]	Hydroxy/hydroperoxyeicosatetraenoic acids [FA0306]	Oxylipins	6-trans-12-epi-LTB4	C20H32O4	63982	LMFA03020014	5283129				VNYSSYRCGWBHLG-CTOJTRLNSA-N	1S/C20H32O4/c1-2-3-4-5-6-9-13-18(21)14-10-7-8-11-15-19(22)16-12-17-20(23)24/h6-11,14-15,18-19,21-22H,2-5,12-13,16-17H2,1H3,(H,23,24)/b8-7+,9-6-,14-10+,15-11+/t18-,19+/m0/s1
Fatty acyls [FA]	Eicosanoids [FA03]	Hydroxy/hydroperoxyeicosatetraenoic acids [FA0306]	Oxylipins	5(S),6(R)-DiHETE (ARA)	C20H32O4	138295	LMFA03060017	5283160				UVZBUUTTYHTDRR-NSEFZGNTSA-N	1S/C20H32O4/c1-2-3-4-5-6-7-8-9-10-11-12-13-15-18(21)19(22)16-14-17-20(23)24/h6-7,9-13,15,18-19,21-22H,2-5,8,14,16-17H2,1H3,(H,23,24)/b7-6-,10-9-,12-11+,15-13+/t18-,19+/m1/s1
Fatty acyls [FA]	Eicosanoids [FA03]	Hydroxy/hydroperoxyeicosatetraenoic acids [FA0306]	Oxylipins	5(S),6(S)-DiHETE (ARA)	C20H32O4	53026	LMFA03060018	5283161				UVZBUUTTYHTDRR-WAQVJNLQSA-N	1S/C20H32O4/c1-2-3-4-5-6-7-8-9-10-11-12-13-15-18(21)19(22)16-14-17-20(23)24/h6-7,9-13,15,18-19,21-22H,2-5,8,14,16-17H2,1H3,(H,23,24)/b7-6-,10-9-,12-11+,15-13+/t18-,19-/m0/s1
Fatty acyls [FA]	Eicosanoids [FA03]	Leukotrienes [FA0302]	Oxylipins	20-OH-LTB4	C20H32O5	15646	LMFA03020018	5280745				PTJFJXLGRSTECQ-PSPARDEHSA-N	1S/C20H32O5/c21-17-10-6-2-1-3-7-12-18(22)13-8-4-5-9-14-19(23)15-11-16-20(24)25/h3-5,7-9,13-14,18-19,21-23H,1-2,6,10-12,15-17H2,(H,24,25)/b5-4+,7-3-,13-8+,14-9-/t18-,19-/m1/s1
Fatty acyls [FA]	Eicosanoids [FA03]	Leukotrienes [FA0302]	Oxylipins	20-COOH-LTB4	C20H30O6	27562	LMFA03020016	5280877				SXWGPVJGNOLNHT-VFLUTPEKSA-N	1S/C20H30O6/c21-17(11-6-2-1-3-9-15-19(23)24)12-7-4-5-8-13-18(22)14-10-16-20(25)26/h2,4-8,12-13,17-18,21-22H,1,3,9-11,14-16H2,(H,23,24)(H,25,26)/b5-4+,6-2-,12-7+,13-8-/t17-,18-/m1/s1
Fatty acyls [FA]	Fatty alcohols [FA05]		Oxylipins	18-COOH-dinor-LTB4	C18H26O6	63980	LMFA05000593	6438938				XWRIIHRGMKHPHN-USRRKILKSA-N	1S/C18H26O6/c19-15(11-6-3-7-13-17(21)22)9-4-1-2-5-10-16(20)12-8-14-18(23)24/h1-6,9-10,15-16,19-20H,7-8,11-14H2,(H,21,22)(H,23,24)/b2-1+,6-3-,9-4+,10-5-/t15-,16+/m0/s1
Fatty acyls [FA]	Eicosanoids [FA03]	Lipoxines [FA0304]	Oxylipins	LxA4	C20H32O5	6498	LMFA03040001	5280914				IXAQOQZEOGMIQS-SSQFXEBMSA-N	1S/C20H32O5/c1-2-3-8-12-17(21)13-9-6-4-5-7-10-14-18(22)19(23)15-11-16-20(24)25/h4-7,9-10,13-14,17-19,21-23H,2-3,8,11-12,15-16H2,1H3,(H,24,25)/b6-4-,7-5+,13-9+,14-10+/t17-,18+,19-/m0/s1
Fatty acyls [FA]	Docosanoids [FA04]		Oxylipins	17(R,S)-RvD4	C22H32O5	138616	LMFA04030007	131953074				YKPLJNOOLKUEBS-MMOUQCFBSA-N	1S/C22H32O5/c1-2-3-11-14-19(23)15-12-9-7-5-4-6-8-10-13-16-20(24)21(25)17-18-22(26)27/h3-4,6-13,15-16,19-21,23-25H,2,5,14,17-18H2,1H3,(H,26,27)/b6-4-,9-7-,10-8+,11-3-,15-12+,16-13+/t19-,20-,21+/m1/s1
Fatty acyls [FA]	Docosanoids [FA04]		Oxylipins	RvD5	C22H32O4	138645	LMFA04030003	16061139				JBRPFYYLEQERPG-XTIXYJHRSA-N	1S/C22H32O4/c1-2-3-10-15-20(23)16-11-7-5-4-6-8-12-17-21(24)18-13-9-14-19-22(25)26/h3,5-8,10-13,16-18,20-21,23-24H,2,4,9,14-15,19H2,1H3,(H,25,26)/b7-5-,8-6-,10-3-,16-11+,17-12+,18-13-/t20-,21+/m0/s1
Fatty acyls [FA]	Docosanoids [FA04]		Oxylipins	MaR2	C22H32O4	138248						ALWYOLKNLLFCAY-GYROAIJESA-N	1S/C22H32O4/c1-2-3-4-5-11-14-17-20(23)21(24)18-15-12-9-7-6-8-10-13-16-19-22(25)26/h3-4,6-7,9-15,18,20-21,23-24H,2,5,8,16-17,19H2,1H3,(H,25,26)/b4-3-,7-6-,12-9+,13-10-,14-11-,18-15+/t20-,21+/m0/s1
Fatty acyls [FA]	Docosanoids [FA04]		Oxylipins	(N)PD1	C22H32O4	138655	LMFA04040001	16042541				CRDZYJSQHCXHEG-SFVBTVKNSA-N	1S/C22H32O4/c1-2-3-10-15-20(23)17-12-8-9-13-18-21(24)16-11-6-4-5-7-14-19-22(25)26/h3,5-13,17-18,20-21,23-24H,2,4,14-16,19H2,1H3,(H,25,26)/b7-5-,9-8+,10-3-,11-6-,17-12-,18-13+/t20-,21+/m0/s1
Fatty acyls [FA]	Docosanoids [FA04]		Oxylipins	PDx	C22H32O4	140930	LMFA04040003	11667655				CRDZYJSQHCXHEG-XLBFCUQGSA-N	1S/C22H32O4/c1-2-3-10-15-20(23)17-12-8-9-13-18-21(24)16-11-6-4-5-7-14-19-22(25)26/h3,5-13,17-18,20-21,23-24H,2,4,14-16,19H2,1H3,(H,25,26)/b7-5-,9-8-,10-3-,11-6-,17-12+,18-13+/t20-,21-/m0/s1
Fatty acyls [FA]	Octadecanoids [FA02]		Oxylipins	9,10,13-TriHOME	C18H34O5	34499	LMFA02000168	5282965				NTVFQBIHLSPEGQ-BUHFOSPRSA-N	1S/C18H34O5/c1-2-3-7-10-15(19)13-14-17(21)16(20)11-8-5-4-6-9-12-18(22)23/h13-17,19-21H,2-12H2,1H3,(H,22,23)/b14-13+
Fatty acyls [FA]	Octadecanoids [FA02]		Oxylipins	9,12,13-TriHOME	C18H34O5	34506	LMFA02000014	9858729				MDIUMSLCYIJBQC-MVFSOIOZSA-N	1S/C18H34O5/c1-2-3-7-11-16(20)17(21)14-13-15(19)10-8-5-4-6-9-12-18(22)23/h13-17,19-21H,2-12H2,1H3,(H,22,23)/b14-13+/t15-,16-,17-/m0/s1
Fatty acyls [FA]	Octadecanoids [FA02]		Oxylipins	9,12,13-TriHODE	C18H32O5		LMFA02000220	5312876				MKYUCBXUUSZMQB-NMABCHCUSA-N	1S/C18H32O5/c1-2-3-7-11-16(20)17(21)14-13-15(19)10-8-5-4-6-9-12-18(22)23/h3,7,13-17,19-21H,2,4-6,8-12H2,1H3,(H,22,23)/b7-3+,14-13+
Fatty acyls [FA]	Octadecanoids [FA02]		Oxylipins	9-HODE	C18H32O3	72651	LMFA02000151	5282944				NPDSHTNEKLQQIJ-ZJHFMPGASA-N	1S/C18H32O3/c1-2-3-4-5-6-8-11-14-17(19)15-12-9-7-10-13-16-18(20)21/h6,8,11,14,17,19H,2-5,7,9-10,12-13,15-16H2,1H3,(H,20,21)/b8-6-,14-11+
Fatty acyls [FA]	Octadecanoids [FA02]		Oxylipins	12-HODE	C18H32O3		LMFA02000153	5282946				OKIDIWHWTIMACU-UYOLCUGSSA-N	1S/C18H32O3/c1-2-3-4-11-14-17(19)15-12-9-7-5-6-8-10-13-16-18(20)21/h3-4,9,12,17,19H,2,5-8,10-11,13-16H2,1H3,(H,20,21)/b4-3-,12-9-
Fatty acyls [FA]	Octadecanoids [FA02]		Oxylipins	13-HODE	C18H32O3	34154	LMFA02000228	6443013				HNICUWMFWZBIFP-IRQZEAMPSA-N	1S/C18H32O3/c1-2-3-11-14-17(19)15-12-9-7-5-4-6-8-10-13-16-18(20)21/h7,9,12,15,17,19H,2-6,8,10-11,13-14,16H2,1H3,(H,20,21)/b9-7-,15-12+/t17-/m0/s1
Fatty acyls [FA]	Octadecanoids [FA02]		Oxylipins	9-HOTrE	C18H30O3	80447	LMFA02000024	6439873				RIGGEAZDTKMXSI-MEBVTJQTSA-N	1S/C18H30O3/c1-2-3-4-5-6-8-11-14-17(19)15-12-9-7-10-13-16-18(20)21/h3-4,6,8,11,14,17,19H,2,5,7,9-10,12-13,15-16H2,1H3,(H,20,21)/b4-3-,8-6-,14-11+/t17-/m1/s1
Fatty acyls [FA]	Octadecanoids [FA02]		Oxylipins	13-HOTrE	C18H30O3	84441	LMFA02000051	16061072				KLLGGGQNRTVBSU-FQSPHKRJSA-N	1S/C18H30O3/c1-2-3-11-14-17(19)15-12-9-7-5-4-6-8-10-13-16-18(20)21/h3,7,9,11-12,15,17,19H,2,4-6,8,10,13-14,16H2,1H3,(H,20,21)/b9-7-,11-3-,15-12+/t17-/m0/s1
Fatty acyls [FA]	Octadecanoids [FA02]		Oxylipins	13-gamma-HOTrE	C18H30O3		LMFA02000173	5282971				HNBLUNXZQNJFRB-KYLWABQHSA-N	1S/C18H30O3/c1-2-3-11-14-17(19)15-12-9-7-5-4-6-8-10-13-16-18(20)21/h4,6-7,9,12,15,17,19H,2-3,5,8,10-11,13-14,16H2,1H3,(H,20,21)/b6-4-,9-7-,15-12+/t17-/m0/s1
Fatty acyls [FA]	Eicosanoids [FA03]	Hydroxy/hydroperoxyeicosatrienoic acids [FA0305]	Oxylipins	5-HETrE	C20H34O3	88359	LMFA03050005	5283143				LSADDRSUZRRBAN-FDSUASFTSA-N	1S/C20H34O3/c1-2-3-4-5-6-7-8-9-10-11-12-13-14-16-19(21)17-15-18-20(22)23/h9-10,12-14,16,19,21H,2-8,11,15,17-18H2,1H3,(H,22,23)/b10-9-,13-12-,16-14+/t19-/m1/s1
Fatty acyls [FA]	Eicosanoids [FA03]	Hydroxy/hydroperoxyeicosatrienoic acids [FA0305]	Oxylipins	8-HETrE	C20H34O3	140473		5283148				SKIQVURLERJJCK-RDCCVJQZSA-N	1S/C20H34O3/c1-2-3-4-5-6-7-8-9-10-13-16-19(21)17-14-11-12-15-18-20(22)23/h6-7,9-10,13,16,19,21H,2-5,8,11-12,14-15,17-18H2,1H3,(H,22,23)/b7-6-,10-9-,16-13+/t19-/m1/s1
Fatty acyls [FA]	Eicosanoids [FA03]	Hydroxy/hydroperoxyeicosatrienoic acids [FA0305]	Oxylipins	12-HETrE	C20H34O3	90995		10314080				YYIXZLMPKIFFGQ-ONNNWOQGSA-N	1S/C20H34O3/c1-2-3-4-5-10-13-16-19(21)17-14-11-8-6-7-9-12-15-18-20(22)23/h8,10-11,13-14,17,19,21H,2-7,9,12,15-16,18H2,1H3,(H,22,23)/b11-8-,13-10-,17-14+/t19-/m0/s1
Fatty acyls [FA]	Eicosanoids [FA03]	Hydroxy/hydroperoxyeicosatrienoic acids [FA0305]	Oxylipins	15-HETrE	C20H34O3	88348	LMFA03050007	5283145				IUKXMNDGTWTNTP-OAHXIXLCSA-N	1S/C20H34O3/c1-2-3-13-16-19(21)17-14-11-9-7-5-4-6-8-10-12-15-18-20(22)23/h4-5,9,11,14,17,19,21H,2-3,6-8,10,12-13,15-16,18H2,1H3,(H,22,23)/b5-4-,11-9-,17-14+/t19-/m0/s1
Fatty acyls [FA]	Eicosanoids [FA03]	Hydroxy/hydroperoxyeicosatetraenoic acids [FA0306]	Oxylipins	5-HETE	C20H32O3	28209	LMFA03060002	5280733				KGIJOOYOSFUGPC-JGKLHWIESA-N	1S/C20H32O3/c1-2-3-4-5-6-7-8-9-10-11-12-13-14-16-19(21)17-15-18-20(22)23/h6-7,9-10,12-14,16,19,21H,2-5,8,11,15,17-18H2,1H3,(H,22,23)/b7-6-,10-9-,13-12-,16-14+/t19-/m1/s1
Fatty acyls [FA]	Eicosanoids [FA03]	Hydroxy/hydroperoxyeicosatetraenoic acids [FA0306]	Oxylipins	8-HETE	C20H32O3	72643	LMFA03060086	11976122				NLUNAYAEIJYXRB-HEJOTXCHSA-N	1S/C20H32O3/c1-2-3-4-5-6-7-8-9-10-13-16-19(21)17-14-11-12-15-18-20(22)23/h6-7,9-11,13-14,16,19,21H,2-5,8,12,15,17-18H2,1H3,(H,22,23)/b7-6-,10-9-,14-11-,16-13+
Fatty acyls [FA]	Eicosanoids [FA03]	Hydroxy/hydroperoxyeicosatetraenoic acids [FA0306]	Oxylipins	9-HETE	C20H32O3	72786	LMFA03060089	14123398				KATOYYZUTNAWSA-OIZRIKEUSA-N	1S/C20H32O3/c1-2-3-4-5-6-7-8-10-13-16-19(21)17-14-11-9-12-15-18-20(22)23/h6-7,9-11,13-14,17,19,21H,2-5,8,12,15-16,18H2,1H3,(H,22,23)/b7-6-,11-9-,13-10-,17-14+
Fatty acyls [FA]	Eicosanoids [FA03]	Hydroxy/hydroperoxyeicosatetraenoic acids [FA0306]	Oxylipins	11-HETE	C20H32O3	72606	LMFA03060085	14123410				GCZRCCHPLVMMJE-RLZWZWKOSA-N	1S/C20H32O3/c1-2-3-4-5-7-10-13-16-19(21)17-14-11-8-6-9-12-15-18-20(22)23/h6-7,9-11,13-14,16,19,21H,2-5,8,12,15,17-18H2,1H3,(H,22,23)/b9-6-,10-7-,14-11-,16-13+
Fatty acyls [FA]	Eicosanoids [FA03]	Hydroxy/hydroperoxyeicosatetraenoic acids [FA0306]	Oxylipins	12-HETE	C20H32O3	84447	LMFA03060088	13786989				ZNHVWPKMFKADKW-VXBMJZGYSA-N	1S/C20H32O3/c1-2-3-4-5-10-13-16-19(21)17-14-11-8-6-7-9-12-15-18-20(22)23/h7-11,13-14,17,19,21H,2-6,12,15-16,18H2,1H3,(H,22,23)/b9-7-,11-8-,13-10-,17-14+
Fatty acyls [FA]	Eicosanoids [FA03]	Hydroxy/hydroperoxyeicosatetraenoic acids [FA0306]	Oxylipins	15-HETE	C20H32O3	64017	LMFA03060087	9966861				JSFATNQSLKRBCI-USWFWKISSA-N	1S/C20H32O3/c1-2-3-13-16-19(21)17-14-11-9-7-5-4-6-8-10-12-15-18-20(22)23/h4-5,8-11,14,17,19,21H,2-3,6-7,12-13,15-16,18H2,1H3,(H,22,23)/b5-4-,10-8-,11-9-,17-14+
Fatty acyls [FA]	Eicosanoids [FA03]	Hydroxy/hydroperoxyeicosatetraenoic acids [FA0306]	Oxylipins	16-HETE	C20H32O3	63994	LMFA03060105	6442739				JEKNPVYFNMZRJG-UFINWASNSA-N	1S/C20H32O3/c1-2-3-16-19(21)17-14-12-10-8-6-4-5-7-9-11-13-15-18-20(22)23/h4-5,8-11,14,17,19,21H,2-3,6-7,12-13,15-16,18H2,1H3,(H,22,23)/b5-4-,10-8-,11-9-,17-14-
Fatty acyls [FA]	Eicosanoids [FA03]	Hydroxy/hydroperoxyeicosatetraenoic acids [FA0306]	Oxylipins	17-HETE	C20H32O3	63995	LMFA03060105	6442740				OPPIPPRXLIDJKN-JPURVOHMSA-N	1S/C20H32O3/c1-2-16-19(21)17-14-12-10-8-6-4-3-5-7-9-11-13-15-18-20(22)23/h3,5-6,8-9,11-12,14,19,21H,2,4,7,10,13,15-18H2,1H3,(H,22,23)/b5-3-,8-6-,11-9-,14--12-
Fatty acyls [FA]	Eicosanoids [FA03]	Hydroxy/hydroperoxyeicosatetraenoic acids [FA0306]	Oxylipins	18-HETE	C20H32O3	63579	LMFA03060092	6442778				PPCHNRUZQWLEMF-XBOCNYGYSA-N	1S/C20H32O3/c1-2-19(21)17-15-13-11-9-7-5-3-4-6-8-10-12-14-16-18-20(22)23/h4-7,10-13,19,21H,2-3,8-9,14-18H2,1H3,(H,22,23)/b6-4-,7-5-,12-10-,13-11-
Fatty acyls [FA]	Eicosanoids [FA03]	Hydroxy/hydroperoxyeicosatetraenoic acids [FA0306]	Oxylipins	19-HETE	C20H32O3	34185	LMFA03060074	9548883				XFUXZHQUWPFWPR-DZBJBCEBSA-N	1S/C20H32O3/c1-19(21)17-15-13-11-9-7-5-3-2-4-6-8-10-12-14-16-18-20(22)23/h3-6,9-12,19,21H,2,7-8,13-18H2,1H3,(H,22,23)/b5-3-,6-4-,11-9-,12-10-/t19-/m0/s1
Fatty acyls [FA]	Eicosanoids [FA03]	Hydroxy/hydroperoxyeicosatetraenoic acids [FA0306]	Oxylipins	20-HETE	C20H32O3	34306	LMFA03060009	5283157				NNDIXBJHNLFJJP-DTLRTWKJSA-N	1S/C20H32O3/c21-19-17-15-13-11-9-7-5-3-1-2-4-6-8-10-12-14-16-18-20(22)23/h1,3-4,6-7,9-10,12,21H,2,5,8,11,13-19H2,(H,22,23)/b3-1-,6-4-,9-7-,12-10-
Fatty acyls [FA]	Eicosanoids [FA03]	Hydroxy/hydroperoxyeicosatrienoic acids [FA0305]	Oxylipins	12-HHTrE	C17H28O3	63977	LMFA03050002	5283141				KUKJHGXXZWHSBG-WBGSEQOASA-N	1S/C17H28O3/c1-2-3-10-13-16(18)14-11-8-6-4-5-7-9-12-15-17(19)20/h5-8,11,14,16,18H,2-4,9-10,12-13,15H2,1H3,(H,19,20)/b7-5-,8-6+,14-11+/t16-/m0/s1
Fatty acyls [FA]	Eicosanoids [FA03]		Oxylipins	tetranor-12-HETE	C16H26O3	89569		15730832				KBOVKDIBOBQLRS-ONCCEEIJSA-N	1S/C16H26O3/c1-2-3-4-5-6-9-12-15(17)13-10-7-8-11-14-16(18)19/h6-10,13,15,17H,2-5,11-12,14H2,1H3,(H,18,19)/b8-7-,9-6-,13-10+/t15-/m0/s1
Fatty acyls [FA]	Eicosanoids [FA03]	Hydroxy/hydroperoxyeicosapentaenoic acids [FA0307]	Oxylipins	5-HEPE	C20H30O3	72801	LMFA03070027	6439678				FTAGQROYQYQRHF-FCWZHQICSA-N	1S/C20H30O3/c1-2-3-4-5-6-7-8-9-10-11-12-13-14-16-19(21)17-15-18-20(22)23/h3-4,6-7,9-10,12-14,16,19,21H,2,5,8,11,15,17-18H2,1H3,(H,22,23)/b4-3-,7-6-,10-9-,13-12-,16-14+
Fatty acyls [FA]	Eicosanoids [FA03]	Hydroxy/hydroperoxyeicosapentaenoic acids [FA0307]	Oxylipins	8-HEPE	C20H30O3		LMFA03070028	16061128				WLOUCHKFBGGNEB-GXIKJMEPSA-N	1S/C20H30O3/c1-2-3-4-5-6-7-8-9-10-13-16-19(21)17-14-11-12-15-18-20(22)23/h3-4,6-7,9-11,13-14,16,19,21H,2,5,8,12,15,17-18H2,1H3,(H,22,23)/b4-3-,7-6-,10-9-,14-11-,16-13+
Fatty acyls [FA]	Eicosanoids [FA03]	Hydroxy/hydroperoxyeicosapentaenoic acids [FA0307]	Oxylipins	9-HEPE	C20H30O3	89570	LMFA03070029	16061129				OXOPDAZWPWFJEW-IMCWFPBLSA-N	1S/C20H30O3/c1-2-3-4-5-6-7-8-10-13-16-19(21)17-14-11-9-12-15-18-20(22)23/h3-4,6-7,9-11,13-14,17,19,21H,2,5,8,12,15-16,18H2,1H3,(H,22,23)/b4-3-,7-6-,11-9-,13-10-,17-14+
Fatty acyls [FA]	Eicosanoids [FA03]	Hydroxy/hydroperoxyeicosapentaenoic acids [FA0307]	Oxylipins	11-HEPE	C20H30O3	131889	LMFA03070030	16061130				IDEHSDHMEMMYIR-WSAGHCNZSA-N	1S/C20H30O3/c1-2-3-4-5-7-10-13-16-19(21)17-14-11-8-6-9-12-15-18-20(22)23/h3-4,6-7,9-11,13-14,16,19,21H,2,5,8,12,15,17-18H2,1H3,(H,22,23)/b4-3-,9-6-,10-7-,14-11-,16-13+
Fatty acyls [FA]	Eicosanoids [FA03]	Hydroxy/hydroperoxyeicosapentaenoic acids [FA0307]	Oxylipins	12-HEPE	C20H30O3		LMFA03070031	10041593				MCRJLMXYVFDXLS-QGQBRVLBSA-N	1S/C20H30O3/c1-2-3-4-5-10-13-16-19(21)17-14-11-8-6-7-9-12-15-18-20(22)23/h3-4,7-11,13-14,17,19,21H,2,5-6,12,15-16,18H2,1H3,(H,22,23)/b4-3-,9-7-,11-8-,13-10-,17-14+
Fatty acyls [FA]	Eicosanoids [FA03]	Hydroxy/hydroperoxyeicosapentaenoic acids [FA0307]	Oxylipins	15-HEPE	C20H30O3	72627	LMFA03070032	16061131				WLKCSMCLEKGITB-XWJJKCKWSA-N	1S/C20H30O3/c1-2-3-13-16-19(21)17-14-11-9-7-5-4-6-8-10-12-15-18-20(22)23/h3-5,8-11,13-14,17,19,21H,2,6-7,12,15-16,18H2,1H3,(H,22,23)/b5-4-,10-8-,11-9-,13-3-,17-14+
Fatty acyls [FA]	Eicosanoids [FA03]	Hydroxy/hydroperoxyeicosapentaenoic acids [FA0307]	Oxylipins	18-HEPE	C20H30O3	72802	LMFA03070033	16061132				LRWYBGFSVUBWMO-UXNZXXPISA-N	1S/C20H30O3/c1-2-19(21)17-15-13-11-9-7-5-3-4-6-8-10-12-14-16-18-20(22)23/h 4-7,10-13,15,17,19,21H,2-3,8-9,14,16,18H2,1H3,(H,22,23)/b6-4-,7-5-,12-10-,13-11- ,17-15+
Fatty acyls [FA]	Docosanoids [FA04]		Oxylipins	4-HDHA	C22H32O3	72624	LMFA04000024	14429109				IFRKCNPQVIJFAQ-PQVBWYSWSA-N	1S/C22H32O3/c1-2-3-4-5-6-7-8-9-10-11-12-13-14-15-16-17-18-21(23)19-20-22(24)25/h3-4,6-7,9-10,12-13,15-18,21,23H,2,5,8,11,14,19-20H2,1H3,(H,24,25)/b4-3-,7-6-,10-9-,13-12-,16-15-,18-17+
Fatty acyls [FA]	Docosanoids [FA04]		Oxylipins	7-HDHA	C22H32O3	72623	LMFA04000025	16061142				OZXAIGIRPOOJTI-XJAVJPOHSA-N	1S/C22H32O3/c1-2-3-4-5-6-7-8-9-10-11-12-13-15-18-21(23)19-16-14-17-20-22(24)25/h3-4,6-7,9-10,12-16,18,21,23H,2,5,8,11,17,19-20H2,1H3,(H,24,25)/b4-3-,7-6-,10-9-,13-12-,16-14-,18-15+
Fatty acyls [FA]	Docosanoids [FA04]		Oxylipins	8-HDHA	C22H32O3	72610	LMFA04000026	11976798				ZHBVYDMSPDDAKE-VTIZNUJUSA-N	1S/C22H32O3/c1-2-3-4-5-6-7-8-9-10-11-12-15-18-21(23)19-16-13-14-17-20-22(24)25/h3-4,6-7,9-10,12-16,19,21,23H,2,5,8,11,17-18,20H2,1H3,(H,24,25)/b4-3-,7-6-,10-9-,14-13-,15-12-,19-16+
Fatty acyls [FA]	Docosanoids [FA04]		Oxylipins	10-HDHA	C22H32O3	72640	LMFA04000027	11537494				DDCYKEYDTGCKAS-SKSHMZPZSA-N	1S/C22H32O3/c1-2-3-4-5-6-7-8-9-12-15-18-21(23)19-16-13-10-11-14-17-20-22(24)25/h3-4,6-7,9,11-16,18,21,23H,2,5,8,10,17,19-20H2,1H3,(H,24,25)/b4-3-,7-6-,12-9-,14-11-,16-13-,18-15+
Fatty acyls [FA]	Docosanoids [FA04]		Oxylipins	11-HDHA	C22H32O3	72794	LMFA04000028	11631564				LTERDCBCHFKFRI-BGKMTWLOSA-N	1S/C22H32O3/c1-2-3-4-5-6-7-9-12-15-18-21(23)19-16-13-10-8-11-14-17-20-22(24)25/h3-4,6-7,10-16,19,21,23H,2,5,8-9,17-18,20H2,1H3,(H,24,25)/b4-3-,7-6-,13-10-,14-11-,15-12-,19-16+
Fatty acyls [FA]	Docosanoids [FA04]		Oxylipins	13-HDHA	C22H32O3	72608	LMFA04000029	11559259				SEVOKGDVLLIUMT-SKSHMZPZSA-N	1S/C22H32O3/c1-2-3-4-5-9-12-15-18-21(23)19-16-13-10-7-6-8-11-14-17-20-22(24)25/h3-4,6-7,9,11-16,18,21,23H,2,5,8,10,17,19-20H2,1H3,(H,24,25)/b4-3-,7-6-,12-9-,14-11-,16-13-,18-15+
Fatty acyls [FA]	Docosanoids [FA04]		Oxylipins	14-HDHA	C22H32O3	72647	LMFA04000030	11566378				ZNEBXONKCYFJAF-BGKMTWLOSA-N	1S/C22H32O3/c1-2-3-4-5-12-15-18-21(23)19-16-13-10-8-6-7-9-11-14-17-20-22(24)25/h3-4,6-7,10-16,19,21,23H,2,5,8-9,17-18,20H2,1H3,(H,24,25)/b4-3-,7-6-,13-10-,14-11-,15-12-,19-16+
Fatty acyls [FA]	Docosanoids [FA04]		Oxylipins	16-HDHA	C22H32O3	72613	LMFA04000031	11595378				CSXQXWHAGLIFIH-VUARBJEWSA-N	1S/C22H32O3/c1-2-3-4-15-18-21(23)19-16-13-11-9-7-5-6-8-10-12-14-17-20-22(24)25/h3-4,6-9,12-16,18,21,23H,2,5,10-11,17,19-20H2,1H3,(H,24,25)/b4-3-,8-6-,9-7-,14-12-,16-13-,18-15+
Fatty acyls [FA]	Docosanoids [FA04]		Oxylipins	17-HDHA	C22H32O3	72637	LMFA04000032	6439179				SWTYBBUBEPPYCX-VIIQGJSXSA-N	1S/C22H32O3/c1-2-3-15-18-21(23)19-16-13-11-9-7-5-4-6-8-10-12-14-17-20-22(24)25/h3,5-8,11-16,19,21,23H,2,4,9-10,17-18,20H2,1H3,(H,24,25)/b7-5-,8-6-,13-11-,14-12-,15-3-,19-16+
Fatty acyls [FA]	Docosanoids [FA04]		Oxylipins	20-HDHA	C22H32O3	72615	LMFA04000033	16061143				YUZXOJOCNGKDNI-LFVREGEGSA-N	1S/C22H32O3/c1-2-21(23)19-17-15-13-11-9-7-5-3-4-6-8-10-12-14-16-18-20-22(24)25/h3-4,7-10,13-17,19,21,23H,2,5-6,11-12,18,20H2,1H3,(H,24,25)/b4-3-,9-7-,10-8-,15-13-,16-14-,19-17+
Fatty acyls [FA]	Octadecanoids [FA02]		Oxylipins	9(10)-Ep-stearic acid	C18H34O3	85661	LMFA02000326	15868				IMYZYCNQZDBZBQ-UHFFFAOYSA-N	1S/C18H34O3/c1-2-3-4-5-7-10-13-16-17(21-16)14-11-8-6-9-12-15-18(19)20/h16-17H,2-15H2,1H3,(H,19,20)
Fatty acyls [FA]	Octadecanoids [FA02]		Oxylipins	9(10)-EpOME	C18H32O3	34494	LMFA02000037	6246154				FBUKMFOXMZRGRB-YFHOEESVSA-N	1S/C18H32O3/c1-2-3-4-5-7-10-13-16-17(21-16)14-11-8-6-9-12-15-18(19)20/h7,10,16-17H,2-6,8-9,11-15H2,1H3,(H,19,20)/b10-7-
Fatty acyls [FA]	Octadecanoids [FA02]		Oxylipins	12(13)-EpOME	C18H32O3	38299	LMFA02000038	5356421				CCPPLLJZDQAOHD-FLIBITNWSA-N	1S/C18H32O3/c1-2-3-10-13-16-17(21-16)14-11-8-6-4-5-7-9-12-15-18(19)20/h8,11,16-17H,2-7,9-10,12-15H2,1H3,(H,19,20)/b11-8-
Fatty acyls [FA]	Octadecanoids [FA02]		Oxylipins	9(10)-EpODE	C18H30O3	88441	LMFA02000015	16061060				JTEGNNHWOIJBJZ-ZJSQCTGTSA-N	1S/C18H30O3/c1-2-3-4-5-7-10-13-16-17(21-16)14-11-8-6-9-12-15-18(19)20/h3-4,7,10,16-17H,2,5-6,8-9,11-15H2,1H3,(H,19,20)/b4-3-,10-7-
Fatty acyls [FA]	Octadecanoids [FA02]		Oxylipins	15(16)-EpODE	C18H30O3	88460		16061062				HKSDVVJONLXYKL-OHPMOLHNSA-N	1S/C18H30O3/c1-2-16-17(21-16)14-12-10-8-6-4-3-5-7-9-11-13-15-18(19)20/h4,6,10,12,16-17H,2-3,5,7-9,11,13-15H2,1H3,(H,19,20)/b6-4-,12-10-
Fatty acyls [FA]	Eicosanoids [FA03]	Epoxyeicosatrienoic acids [FA0308]	Oxylipins	8(9)-EpETrE	C20H32O3	34490	LMFA03080003	5283203				DBWQSCSXHFNTMO-TYAUOURKSA-N	1S/C20H32O3/c1-2-3-4-5-6-7-8-9-12-15-18-19(23-18)16-13-10-11-14-17-20(21)22/h6-7,9-10,12-13,18-19H,2-5,8,11,14-17H2,1H3,(H,21,22)/b7-6-,12-9-,13-10-
Fatty acyls [FA]	Eicosanoids [FA03]	Epoxyeicosatrienoic acids [FA0308]	Oxylipins	11(12)-EpETrE	C20H32O3	34130	LMFA03080004	5283204				DXOYQVHGIODESM-KROJNAHFSA-N	1S/C20H32O3/c1-2-3-4-5-9-12-15-18-19(23-18)16-13-10-7-6-8-11-14-17-20(21)22/h6,8-10,12-13,18-19H,2-5,7,11,14-17H2,1H3,(H,21,22)/b8-6-,12-9-,13-10-
Fatty acyls [FA]	Eicosanoids [FA03]	Epoxyeicosatrienoic acids [FA0308]	Oxylipins	14(15)-EpETrE	C20H32O3	34157	LMFA03080005	5283205				JBSCUHKPLGKXKH-ILYOTBPNSA-N	1S/C20H32O3/c1-2-3-12-15-18-19(23-18)16-13-10-8-6-4-5-7-9-11-14-17-20(21)22/h4,6-7,9-10,13,18-19H,2-3,5,8,11-12,14-17H2,1H3,(H,21,22)/b6-4-,9-7-,13-10-
Fatty acyls [FA]	Eicosanoids [FA03]		Oxylipins	8(9)-EpETE	C20H30O3	137193	LMFA03000001	16061086				YKIOHMXLFWMWKD-JJUYGIQRSA-N	1S/C20H30O3/c1-2-3-4-5-6-7-8-9-12-15-18-19(23-18)16-13-10-11-14-17-20(21)22/h3-4,6-7,9-10,12-13,18-19H,2,5,8,11,14-17H2,1H3,(H,21,22)/b4-3-,7-6-,12-9-,13-10-
Fatty acyls [FA]	Eicosanoids [FA03]		Oxylipins	11(12)-EpETE	C20H30O3	137267	LMFA03000002	16061087				QHOKDYBJJBDJGY-BVILWSOJSA-N	1S/C20H30O3/c1-2-3-4-5-9-12-15-18-19(23-18)16-13-10-7-6-8-11-14-17-20(21)22/h3-4,6,8-10,12-13,18-19H,2,5,7,11,14-17H2,1H3,(H,21,22)/b4-3-,8-6-,12-9-,13-10-
Fatty acyls [FA]	Eicosanoids [FA03]		Oxylipins	14(15)-EpETE	C20H30O3	88457	LMFA03000003	16061088				RGZIXZYRGZWDMI-QXBXTPPVSA-N	1S/C20H30O3/c1-2-3-12-15-18-19(23-18)16-13-10-8-6-4-5-7-9-11-14-17-20(21)22/h3-4,6-7,9-10,12-13,18-19H,2,5,8,11,14-17H2,1H3,(H,21,22)/b6-4-,9-7-,12-3-,13-10-
Fatty acyls [FA]	Eicosanoids [FA03]		Oxylipins	17(18)-EpETE	C20H30O3	72853	LMFA03000004	16061089				GPQVVJQEBXAKBJ-JPURVOHMSA-N	1S/C20H30O3/c1-2-18-19(23-18)16-14-12-10-8-6-4-3-5-7-9-11-13-15-17-20(21)22/h3,5-6,8-9,11-12,14,18-19H,2,4,7,10,13,15-17H2,1H3,(H,21,22)/b5-3-,8-6-,11-9-,14-12-
Fatty acyls [FA]	Docosanoids [FA04]		Oxylipins	7(8)-EpDPE	C22H32O3		LMFA04000034	11653103				OHYKIJBTVXMLKX-MPQBXPHNSA-N	1S/C22H32O3/c1-2-3-4-5-6-7-8-9-10-11-12-14-17-20-21(25-20)18-15-13-16-19-22(23)24/h3-4,6-7,9-10,12-15,20-21H,2,5,8,11,16-19H2,1H3,(H,23,24)/b4-3-,7-6-,10-9-,14-12-,15-13-
Fatty acyls [FA]	Docosanoids [FA04]		Oxylipins	10(11)-EpDPE	C22H32O3	136569	LMFA04000035	11638767				YYZNJWZRJUGQCW-UQZHZJRSSA-N	1S/C22H32O3/c1-2-3-4-5-6-7-8-11-14-17-20-21(25-20)18-15-12-9-10-13-16-19-22(23)24/h3-4,6-7,10-15,20-21H,2,5,8-9,16-19H2,1H3,(H,23,24)/b4-3-,7-6-,13-10-,14-11-,15-12-
Fatty acyls [FA]	Docosanoids [FA04]		Oxylipins	13(14)-EpDPE	C22H32O3	136563	LMFA04000036	11674605				DCFKVKFLEPMEGT-UQZHZJRSSA-N	1S/C22H32O3/c1-2-3-4-5-11-14-17-20-21(25-20)18-15-12-9-7-6-8-10-13-16-19-22(23)24/h3-4,6-7,10-15,20-21H,2,5,8-9,16-19H2,1H3,(H,23,24)/b4-3-,7-6-,13-10-,14-11-,15-12-
Fatty acyls [FA]	Docosanoids [FA04]		Oxylipins	16(17)-EpDPE	C22H32O3	72855	LMFA04000037	14392758				BCTXZWCPBLWCRV-ZYADFMMDSA-N	1S/C22H32O3/c1-2-3-14-17-20-21(25-20)18-15-12-10-8-6-4-5-7-9-11-13-16-19-22(23)24/h3,5-8,11-15,20-21H,2,4,9-10,16-19H2,1H3,(H,23,24)/b7-5-,8-6-,13-11-,14-3-,15-12-
Fatty acyls [FA]	Docosanoids [FA04]		Oxylipins	19(20)-EpDPE	C22H32O3	72653	LMFA04000038	11631565				OSXOPUBJJDUAOJ-MBYQGORISA-N	1S/C22H32O3/c1-2-20-21(25-20)18-16-14-12-10-8-6-4-3-5-7-9-11-13-15-17-19-22(23)24/h3-4,7-10,13-16,20-21H,2,5-6,11-12,17-19H2,1H3,(H,23,24)/b4-3-,9-7-,10-8-,15-13-,16-14-
Fatty acyls [FA]	Fatty acids and conjugates [FA01]		Oxylipins	9,10-DiH-stearic acid	C18H36O4		LMFA01050527	12235228				VACHUYIREGFMSP-IAGOWNOFSA-N	1S/C18H36O4/c1-2-3-4-5-7-10-13-16(19)17(20)14-11-8-6-9-12-15-18(21)22/h16-17,19-20H,2-15H2,1H3,(H,21,22)/t16-,17-/m1/s1
Fatty acyls [FA]	Octadecanoids [FA02]		Oxylipins	9,10-DiHOME	C18H34O4	72663	LMFA02000229	9966640				XEBKSQSGNGRGDW-YFHOEESVSA-N	1S/C18H34O4/c1-2-3-4-5-7-10-13-16(19)17(20)14-11-8-6-9-12-15-18(21)22/h7,10,16-17,19-20H,2-6,8-9,11-15H2,1H3,(H,21,22)/b10-7-
Fatty acyls [FA]	Octadecanoids [FA02]		Oxylipins	12,13-DiHOME	C18H34O4	72665	LMFA02000230	10236635				CQSLTKIXAJTQGA-FLIBITNWSA-N	1S/C18H34O4/c1-2-3-10-13-16(19)17(20)14-11-8-6-4-5-7-9-12-15-18(21)22/h8,11,16-17,19-20H,2-7,9-10,12-15H2,1H3,(H,21,22)/b11-8-
Fatty acyls [FA]	Octadecanoids [FA02]		Oxylipins	9,10-DiHODE	C18H32O4	88440		16061066				QRHSEDZBZMZPOA-ZJSQCTGTSA-N	1S/C18H32O4/c1-2-3-4-5-7-10-13-16(19)17(20)14-11-8-6-9-12-15-18(21)22/h3-4,7,10,16-17,19-20H,2,5-6,8-9,11-15H2,1H3,(H,21,22)/b4-3-,10-7-
Fatty acyls [FA]	Octadecanoids [FA02]		Oxylipins	12,13-DiHODE	C18H32O4	88461		16061067				RGRKFKRAFZJQMS-OOHFSOINSA-N	1S/C18H32O4/c1-2-3-10-13-16(19)17(20)14-11-8-6-4-5-7-9-12-15-18(21)22/h3,8,10-11,16-17,19-20H,2,4-7,9,12-15H2,1H3,(H,21,22)/b10-3-,11-8-
Fatty acyls [FA]	Octadecanoids [FA02]		Oxylipins	15,16-DiHODE	C18H32O4	88465		16061068				LKLLJYJTYPVCID-OHPMOLHNSA-N	1S/C18H32O4/c1-2-16(19)17(20)14-12-10-8-6-4-3-5-7-9-11-13-15-18(21)22/h4,6,10,12,16-17,19-20H,2-3,5,7-9,11,13-15H2,1H3,(H,21,22)/b6-4-,12-10-
Fatty acyls [FA]	Eicosanoids [FA03]	Hydroxy/hydroperoxyeicosatrienoic acids [FA0305]	Oxylipins	5,6-DiHETrE	C20H34O4	63974	LMFA03050004	5283142				GFNYAPAJUNPMGH-QNEBEIHSSA-N	1S/C20H34O4/c1-2-3-4-5-6-7-8-9-10-11-12-13-15-18(21)19(22)16-14-17-20(23)24/h6-7,9-10,12-13,18-19,21-22H,2-5,8,11,14-17H2,1H3,(H,23,24)/b7-6-,10-9-,13-12-
Fatty acyls [FA]	Eicosanoids [FA03]	Hydroxy/hydroperoxyeicosatrienoic acids [FA0305]	Oxylipins	8,9-DiHETrE	C20H34O4	63970	LMFA03050006	5283144				DCJBINATHQHPKO-TYAUOURKSA-N	1S/C20H34O4/c1-2-3-4-5-6-7-8-9-12-15-18(21)19(22)16-13-10-11-14-17-20(23)24/h6-7,9-10,12-13,18-19,21-22H,2-5,8,11,14-17H2,1H3,(H,23,24)/b7-6-,12-9-,13-10-
Fatty acyls [FA]	Eicosanoids [FA03]	Hydroxy/hydroperoxyeicosatrienoic acids [FA0305]	Oxylipins	11,12-DiHETrE	C20H34O4	63969	LMFA03050008	5283146				LRPPQRCHCPFBPE-KROJNAHFSA-N	1S/C20H34O4/c1-2-3-4-5-9-12-15-18(21)19(22)16-13-10-7-6-8-11-14-17-20(23)24/h6,8-10,12-13,18-19,21-22H,2-5,7,11,14-17H2,1H3,(H,23,24)/b8-6-,12-9-,13-10-
Fatty acyls [FA]	Eicosanoids [FA03]	Hydroxy/hydroperoxyeicosatrienoic acids [FA0305]	Oxylipins	14,15-DiHETrE	C20H34O4	63966	LMFA03050010	5283147				SYAWGTIVOGUZMM-ILYOTBPNSA-N	1S/C20H34O4/c1-2-3-12-15-18(21)19(22)16-13-10-8-6-4-5-7-9-11-14-17-20(23)24/h4,6-7,9-10,13,18-19,21-22H,2-3,5,8,11-12,14-17H2,1H3,(H,23,24)/b6-4-,9-7-,13-10-
Fatty acyls [FA]	Eicosanoids [FA03]	Hydroxy/hydroperoxyeicosatetraenoic acids [FA0306]	Oxylipins	5,6-DiHETE	C20H32O4							VPXVODYVPILPRC-CLQAUIESSA-N	1S/C20H32O4/c1-2-3-4-5-6-7-8-9-10-11-12-13-15-18(21)19(22)16-14-17-20(23)24/h3-4,6-7,9-10,12-13,18-19,21-22H,2,5,8,11,14-17H2,1H3,(H,23,24)/b4-3-,7-6-,10-9-,13-12-/t18-,19+/m1/s1
Fatty acyls [FA]	Eicosanoids [FA03]	Hydroxy/hydroperoxyeicosatetraenoic acids [FA0306]	Oxylipins	8,9-DiHETE	C20H32O4		LMFA03060076	16061118				NXFSSCYFERVGJQ-JJUYGIQRSA-N	1S/C20H32O4/c1-2-3-4-5-6-7-8-9-12-15-18(21)19(22)16-13-10-11-14-17-20(23)24/h3-4,6-7,9-10,12-13,18-19,21-22H,2,5,8,11,14-17H2,1H3,(H,23,24)/b4-3-,7-6-,12-9-,13-10-
Fatty acyls [FA]	Eicosanoids [FA03]	Hydroxy/hydroperoxyeicosatetraenoic acids [FA0306]	Oxylipins	11,12-DiHETE	C20H32O4		LMFA03060079	16061121				DNPZYIPMAWRQQE-BVILWSOJSA-N	InChI=1S/C20H32O4/c1-2-3-4-5-9-12-15-18(21)19(22)16-13-10-7-6-8-11-14-17-20(23)24/h3-4,6,8-10,12-13,18-19,21-22H,2,5,7,11,14-17H2,1H3,(H,23,24)/b4-3-,8-6-,12-9-,13-10-
Fatty acyls [FA]	Eicosanoids [FA03]	Hydroxy/hydroperoxyeicosatetraenoic acids [FA0306]	Oxylipins	14,15-DiHETE	C20H32O4	88459	LMFA03060077	16061119				BLWCDFIELVFRJY-QXBXTPPVSA-N	1S/C20H32O4/c1-2-3-12-15-18(21)19(22)16-13-10-8-6-4-5-7-9-11-14-17-20(23)24/h3-4,6-7,9-10,12-13,18-19,21-22H,2,5,8,11,14-17H2,1H3,(H,23,24)/b6-4-,9-7-,12-3-,13-10-
Fatty acyls [FA]	Eicosanoids [FA03]	Hydroxy/hydroperoxyeicosatetraenoic acids [FA0306]	Oxylipins	17,18-DiHETE	C20H32O4	88349	LMFA03060078	16061120				XYDVGNAQQFWZEF-JPURVOHMSA-N	1S/C20H32O4/c1-2-18(21)19(22)16-14-12-10-8-6-4-3-5-7-9-11-13-15-17-20(23)24/h3,5-6,8-9,11-12,14,18-19,21-22H,2,4,7,10,13,15-17H2,1H3,(H,23,24)/b5-3-,8-6-,11-9-,14-12-
Fatty acyls [FA]	Docosanoids [FA04]		Oxylipins	7,8-DiHDPE	C22H34O4		LMFA04000039	16061144				DPZIOENSPXELQY-MPQBXPHNSA-N	1S/C22H34O4/c1-2-3-4-5-6-7-8-9-10-11-12-14-17-20(23)21(24)18-15-13-16-19-22(25)26/h3-4,6-7,9-10,12-15,20-21,23-24H,2,5,8,11,16-19H2,1H3,(H,25,26)/b4-3-,7-6-,10-9-,14-12-,15-13-
Fatty acyls [FA]	Docosanoids [FA04]		Oxylipins	10,11-DiHDPE	C22H34O4		LMFA04000040	16061145				OAZUCYZBXHOCES-UQZHZJRSSA-N	1S/C22H34O4/c1-2-3-4-5-6-7-8-11-14-17-20(23)21(24)18-15-12-9-10-13-16-19-22(25)26/h3-4,6-7,10-15,20-21,23-24H,2,5,8-9,16-19H2,1H3,(H,25,26)/b4-3-,7-6-,13-10-,14-11-,15-12-
Fatty acyls [FA]	Docosanoids [FA04]		Oxylipins	13,14-DiHDPE	C22H34O4		LMFA04000041	16061146				LINXWSBRRJSWHL-UQZHZJRSSA-N	1S/C22H34O4/c1-2-3-4-5-11-14-17-20(23)21(24)18-15-12-9-7-6-8-10-13-16-19-22(25)26/h3-4,6-7,10-15,20-21,23-24H,2,5,8-9,16-19H2,1H3,(H,25,26)/b4-3-,7-6-,13-10-,14-11-,15-12-
Fatty acyls [FA]	Docosanoids [FA04]		Oxylipins	16,17-DiHDPE	C22H34O4		LMFA04000042	16061147				YXQCSWUATWXVGK-ZYADFMMDSA-N	1S/C22H34O4/c1-2-3-14-17-20(23)21(24)18-15-12-10-8-6-4-5-7-9-11-13-16-19-22(25)26/h3,5-8,11-15,20-21,23-24H,2,4,9-10,16-19H2,1H3,(H,25,26)/b7-5-,8-6-,13-11-,14-3-,15-12-
Fatty acyls [FA]	Docosanoids [FA04]		Oxylipins	19,20-DiHDPE	C22H34O4	72657	LMFA04000043	16061148				FFXKPSNQCPNORO-MBYQGORISA-N	1S/C22H34O4/c1-2-20(23)21(24)18-16-14-12-10-8-6-4-3-5-7-9-11-13-15-17-19-22(25)26/h3-4,7-10,13-16,20-21,23-24H,2,5-6,11-12,17-19H2,1H3,(H,25,26)/b4-3-,9-7-,10-8-,15-13-,16-14-
Fatty acyls [FA]	Docosanoids [FA04]		Oxylipins	9-oxo-ODE	C18H30O3	72842		9839084				LUZSWWYKKLTDHU-ZJHFMPGASA-N	1S/C18H30O3/c1-2-3-4-5-6-8-11-14-17(19)15-12-9-7-10-13-16-18(20)21/h6,8,11,14H,2-5,7,9-10,12-13,15-16H2,1H3,(H,20,21)/b8-6-,14-11+
Fatty acyls [FA]	Docosanoids [FA04]		Oxylipins	13-oxo-ODE	C18H30O3	68947		6446027				JHXAZBBVQSRKJR-BSZOFBHHSA-N	1S/C18H30O3/c1-2-3-11-14-17(19)15-12-9-7-5-4-6-8-10-13-16-18(20)21/h7,9,12,15H,2-6,8,10-11,13-14,16H2,1H3,(H,20,21)/b9-7-,15-12+
Fatty acyls [FA]	Docosanoids [FA04]		Oxylipins	9-oxo-OTrE	C18H28O3	142251		11380794				ACHDMUPTZYZIGR-CUHSZNQNSA-N	1S/C18H28O3/c1-2-3-4-5-6-8-11-14-17(19)15-12-9-7-10-13-16-18(20)21/h3-4,6,8,11,14H,2,5,7,9-10,12-13,15-16H2,1H3,(H,20,21)/b4-3-,8-6-,14-11+
Fatty acyls [FA]	Docosanoids [FA04]		Oxylipins	13-oxo-OTrE				5283159
Fatty acyls [FA]	Eicosanoids [FA03]	Hydroxy/hydroperoxyeicosatetraenoic acids [FA0306]	Oxylipins	5-oxo-ETE	C20H30O3	52449	LMFA03060011	5283162				MEASLHGILYBXFO-XTDASVJISA-N	1S/C20H30O3/c1-2-3-4-5-6-7-8-9-10-11-12-13-14-16-19(21)17-15-18-20(22)23/h6-7,9-10,12-14,16H,2-5,8,11,15,17-18H2,1H3,(H,22,23)/b7-6-,10-9-,13-12-,16-14+
Fatty acyls [FA]	Eicosanoids [FA03]	Hydroxy/hydroperoxyeicosatetraenoic acids [FA0306]	Oxylipins	12-oxo-ETE	C20H30O3	34151	LMFA03060019	5280701				GURBRQGDZZKITB-VXBMJZGYSA-N	1S/C20H30O3/c1-2-3-4-5-10-13-16-19(21)17-14-11-8-6-7-9-12-15-18-20(22)23/h7-11,13-14,17H,2-6,12,15-16,18H2,1H3,(H,22,23)/b9-7-,11-8-,13-10-,17-14+
Fatty acyls [FA]	Eicosanoids [FA03]	Hydroxy/hydroperoxyeicosatetraenoic acids [FA0306]	Oxylipins	15-oxo-ETE	C20H30O3	15559	LMFA03060051	5280876				YGJTUEISKATQSM-USWFWKISSA-N	1S/C20H30O3/c1-2-3-13-16-19(21)17-14-11-9-7-5-4-6-8-10-12-15-18-20(22)23/h4-5,8-11,14,17H,2-3,6-7,12-13,15-16,18H2,1H3,(H,22,23)/b5-4-,10-8-,11-9-,17-14+
Fatty acyls [FA]	Eicosanoids [FA03]	Leukotrienes [FA0302]	Oxylipins	12-oxo-LTB4	C20H30O4	27814	LMFA03020024	45105199				SJVWVCVZWMJXOK-NOJHDUNKSA-N	1S/C20H30O4/c1-2-3-4-5-6-9-13-18(21)14-10-7-8-11-15-19(22)16-12-17-20(23)24/h6-11,14-15,19,22H,2-5,12-13,16-17H2,1H3,(H,23,24)/b8-7+,9-6-,14-10+,15-11-/t19-/m1/s1
Fatty acyls [FA]			Oxylipins	17-oxo-n3DPA	C22H32O3	140239						PWVSFTLICCBISU-UCMLWGQMSA-N	1S/C22H32O3/c1-2-3-15-18-21(23)19-16-13-11-9-7-5-4-6-8-10-12-14-17-20-22(24)25/h3,5-8,11,13,15-16,19H,2,4,9-10,12,14,17-18,20H2,1H3,(H,24,25)/b7-5-,8-6-,13-11-,15-3-,19-16+
Fatty acyls [FA]			Oxylipins	4-oxo-DHA	C22H30O3			45105201				UHNUULCIKILOHW-PQVBWYSWSA-N	1S/C22H30O3/c1-2-3-4-5-6-7-8-9-10-11-12-13-14-15-16-17-18-21(23)19-20-22(24)25/h3-4,6-7,9-10,12-13,15-18H,2,5,8,11,14,19-20H2,1H3,(H,24,25)/b4-3-,7-6-,10-9-,13-12-,16-15-,18-17+
Fatty acyls [FA]			Oxylipins	17-oxo-DHA	C22H30O3	140238		6437827				QCEBQMMZCFADMF-VIIQGJSXSA-N	1S/C22H30O3/c1-2-3-15-18-21(23)19-16-13-11-9-7-5-4-6-8-10-12-14-17-20-22(24)25/h3,5-8,11-16,19H,2,4,9-10,17-18,20H2,1H3,(H,24,25)/b7-5-,8-6-,13-11-,14-12-,15-3-,19-16+
Fatty acyls [FA]			Oxylipins	20-COOH-ARA	C20H30O4	76966						BGOJKUCHTMYINI-DTLRTWKJSA-N	1S/C20H30O4/c21-19(22)17-15-13-11-9-7-5-3-1-2-4-6-8-10-12-14-16-18-20(23)24/h1,3-4,6-7,9-10,12H,2,5,8,11,13-18H2,(H,21,22)(H,23,24)/b3-1-,6-4-,9-7-,12-10-
Glycerophospholipids [GP]	Glycerophosphoglycerols [GP04]		Glycerophosphoglycerols	PG(30a:0)	C36H70O10P					57795
Glycerophospholipids [GP]	Glycerophosphoglycerols [GP04]		Glycerophosphoglycerols	PG(30a:1)	C36H68O10P					57796
Glycerophospholipids [GP]	Glycerophosphoglycerols [GP04]		Glycerophosphoglycerols	PG(32a:0)	C38H74O10P	141297				57809
Glycerophospholipids [GP]	Glycerophosphoglycerols [GP04]		Glycerophosphoglycerols	PG(32a:1)	C38H72O10P	136220				57810
Glycerophospholipids [GP]	Glycerophosphoglycerols [GP04]		Glycerophosphoglycerols	PG(32a:2)	C38H70O10P	137322				57811
Glycerophospholipids [GP]	Glycerophosphoglycerols [GP04]		Glycerophosphoglycerols	PG(32a:3)	C38H68O10P	141298				57812
Glycerophospholipids [GP]	Glycerophosphoglycerols [GP04]		Glycerophosphoglycerols	PG(34a:0)	C40H78O10P	141299				57823
Glycerophospholipids [GP]	Glycerophosphoglycerols [GP04]		Glycerophosphoglycerols	PG(34a:3)	C40H72O10P	136788				57826
Glycerophospholipids [GP]	Glycerophosphoglycerols [GP04]		Glycerophosphoglycerols	PG(34a:1)	C40H76O10P	136225				57824
Glycerophospholipids [GP]	Glycerophosphoglycerols [GP04]		Glycerophosphoglycerols	PG(34a:2)	C40H74O10P	136479				57825
Glycerophospholipids [GP]	Glycerophosphoglycerols [GP04]		Glycerophosphoglycerols	PG(34a:4)	C40H70O10P	136791				57827
Glycerophospholipids [GP]	Glycerophosphoglycerols [GP04]		Glycerophosphoglycerols	PG(36a:0)	C42H82O10P	132685				57837
Glycerophospholipids [GP]	Glycerophosphoglycerols [GP04]		Glycerophosphoglycerols	PG(36a:1)	C42H80O10P	134490				57838
Glycerophospholipids [GP]	Glycerophosphoglycerols [GP04]		Glycerophosphoglycerols	PG(36a:2)	C42H78O10P	136229				57839
Glycerophospholipids [GP]	Glycerophosphoglycerols [GP04]		Glycerophosphoglycerols	PG(36a:3)	C42H76O10P					57840
Glycerophospholipids [GP]	Glycerophosphoglycerols [GP04]		Glycerophosphoglycerols	PG(36a:4)	C42H74O10P					57841
Glycerophospholipids [GP]	Glycerophosphoglycerols [GP04]		Glycerophosphoglycerols	PG(36a:5)	C42H72O10P					57842
Glycerophospholipids [GP]	Glycerophosphoglycerols [GP04]		Glycerophosphoglycerols	PG(36a:6)	C42H70O10P					57843
Glycerophospholipids [GP]	Glycerophosphoglycerols [GP04]		Glycerophosphoglycerols	PG(38a:4)	C44H78O10P	134448				57857
Glycerophospholipids [GP]	Glycerophosphoglycerols [GP04]		Glycerophosphoglycerols	PG(38a:5)	C44H76O10P					57858
Glycerophospholipids [GP]	Glycerophosphoglycerols [GP04]		Glycerophosphoglycerols	PG(38a:6)	C44H74O10P					57859
Glycerophospholipids [GP]	Glycerophosphoglycerols [GP04]		Glycerophosphoglycerols	PG(38a:0)	C44H86O10P					57853
Glycerophospholipids [GP]	Glycerophosphoglycerols [GP04]		Glycerophosphoglycerols	PG(38a:1)	C44H84O10P	132687				57854
Glycerophospholipids [GP]	Glycerophosphoglycerols [GP04]		Glycerophosphoglycerols	PG(38a:2)	C44H82O10P					57855
Glycerophospholipids [GP]	Glycerophosphoglycerols [GP04]		Glycerophosphoglycerols	PG(38a:3)	C44H80O10P					57856
Glycerophospholipids [GP]	Glycerophosphoglycerols [GP04]		Glycerophosphoglycerols	PG(40a:0)	C46H90O10P					57870
Glycerophospholipids [GP]	Glycerophosphoglycerols [GP04]		Glycerophosphoglycerols	PG(40a:1)	C46H88O10P					57871
Glycerophospholipids [GP]	Glycerophosphoglycerols [GP04]		Glycerophosphoglycerols	PG(40a:2)	C46H86O10P					57873
Glycerophospholipids [GP]	Glycerophosphoglycerols [GP04]		Glycerophosphoglycerols	PG(40a:3)	C46H84O10P					57874
Glycerophospholipids [GP]	Glycerophosphoglycerols [GP04]		Glycerophosphoglycerols	PG(40a:4)	C46H82O10P					57875
Glycerophospholipids [GP]	Glycerophosphoglycerols [GP04]		Glycerophosphoglycerols	PG(40a:5)	C46H80O10P					57876
Glycerophospholipids [GP]	Glycerophosphoglycerols [GP04]		Glycerophosphoglycerols	PG(40a:6)	C46H78O10P					57877
Glycerophospholipids [GP]	Glycerophosphoglycerols [GP04]		Glycerophosphoglycerols	PG(40a:7)	C46H76O10P					57878
Glycerophospholipids [GP]	Glycerophosphoglycerols [GP04]		Glycerophosphoglycerols	PG(40a:8)	C46H74O10P					57879
Glycerophospholipids [GP]	Glycerophosphoglycerols [GP04]		Glycerophosphoglycerols	PG(40a:9)	C46H72O10P					57880
Glycerophospholipids [GP]	Glycerophosphates [GP10]	monoacylglycerophosphates [GP1005]	Lysophosphatidic acids	LPA(16a:0)	C19H39O7P	15799	LMGP10050006	6419701	HMDB07853			YNDYKPRNFWPPFU-GOSISDBHSA-N	1S/C19H39O7P/c1-2-3-4-5-6-7-8-9-10-11-12-13-14-15-19(21)25-16-18(20)17-26-27(22,23)24/h18,20H,2-17H2,1H3,(H2,22,23,24)/t18-/m1/s1
Glycerophospholipids [GP]	Glycerophosphates [GP10]	monoacylglycerophosphates [GP1005]	Lysophosphatidic acids	LPA(18a:0)	C21H43O7P	74850	LMGP10050005	9547179				LAYXSTYJRSVXIH-HXUWFJFHSA-N	1S/C21H43O7P/c1-2-3-4-5-6-7-8-9-10-11-12-13-14-15-16-17-21(23)27-18-20(22)19-28-29(24,25)26/h20,22H,2-19H2,1H3,(H2,24,25,26)/t20-/m1/s1
Glycerophospholipids [GP]	Glycerophosphates [GP10]	monoacylglycerophosphates [GP1005]	Lysophosphatidic acids	LPA(18a:1)	C21H41O7P	62837	LMGP10050008	5311263	HMDB07855			WRGQSWVCFNIUNZ-GDCKJWNLSA-N	1S/C21H41O7P/c1-2-3-4-5-6-7-8-9-10-11-12-13-14-15-16-17-21(23)27-18-20(22) 19-28-29(24,25)26/h9-10,20,22H,2-8,11-19H2,1H3,(H2,24,25,26)/b10-9-/t20-/m1/s1
Glycerophospholipids [GP]	Glycerophosphates [GP10]	monoacylglycerophosphates [GP1005]	Lysophosphatidic acids	LPA(17a:0)	C20H41O7P	74840	LMGP10050036	44575057				AXKVUJMUBAXXKG-LJQANCHMSA-N	1S/C20H41O7P/c1-2-3-4-5-6-7-8-9-10-11-12-13-14-15-16-20(22)26-17-19(21)18-27-28(23,24)25/h19,21H,2-18H2,1H3,(H2,23,24,25)/t19-/m1/s1
Glycerophospholipids [GP]	Glycerophosphates [GP10]	monoacylglycerophosphates [GP1005]	Lysophosphatidic acids	LPA 18a:2	C21H39O7P	62834	LMGP10050017	50990923	HMDB07856			ZQTAMPRZFOOEEP-KKFOGOCZSA-N	1S/C21H39O7P/c1-2-3-4-5-6-7-8-9-10-11-12-13-14-15-16-17-21(23)27-18-20(22)19-28-29(24,25)26/h6-7,9-10,20,22H,2-5,8,11-19H2,1H3,(H2,24,25,26)/b7-6-,10-9-/t20-/m1/s1
Glycerophospholipids [GP]	Glycerophosphates [GP10]	monoacylglycerophosphates [GP1005]	Lysophosphatidic acids	LPA 20a:0	C23H47O7P	74939	LMGP10050018	52929752				NWCZIQDBEQKZSD-JOCHJYFZSA-N	1S/C23H47O7P/c1-2-3-4-5-6-7-8-9-10-11-12-13-14-15-16-17-18-19-23(25)29-20-22(24)21-30-31(26,27)28/h22,24H,2-21H2,1H3,(H2,26,27,28)/t22-/m1/s1
Glycerophospholipids [GP]	Glycerophosphates [GP10]	monoacylglycerophosphates [GP1005]	Lysophosphatidic acids	LPA 20a:4	C23H39O7P	73792	LMGP10050013	42607498				XBFQFMCUPHZKTI-NZRYSPDRSA-N	1S/C23H39O7P/c1-2-3-4-5-6-7-8-9-10-11-12-13-14-15-16-17-18-19-23(25)29-20-22(24)21-30-31(26,27)28/h6-7,9-10,12-13,15-16,22,24H,2-5,8,11,14,17-21H2,1H3,(H2,26,27,28)/b7-6-,10-9-,13-12-,16-15-/t22-/m1/s1
Glycerophospholipids [GP]	Glycerophosphates [GP10]	diacylglycerophosphates [GP1001]	Diacylglycerophosphates	PA(28a:0)	C31H61O8P					55808				[O-]P([O-])(=O)OCC(COC([*])=O)OC([*])=O
Glycerophospholipids [GP]	Glycerophosphates [GP10]	diacylglycerophosphates [GP1001]	Diacylglycerophosphates	PA(30a:0)	C33H65O8P					55821				[O-]P([O-])(=O)OCC(COC([*])=O)OC([*])=O
Glycerophospholipids [GP]	Glycerophosphates [GP10]	diacylglycerophosphates [GP1001]	Diacylglycerophosphates	PA(32a:0)	C35H69O8P					55835				[O-]P([O-])(=O)OCC(COC([*])=O)OC([*])=O
Glycerophospholipids [GP]	Glycerophosphates [GP10]	diacylglycerophosphates [GP1001]	Diacylglycerophosphates	PA(32a:1)	C35H67O8P					55836				[O-]P([O-])(=O)OCC(COC([*])=O)OC([*])=O
Glycerophospholipids [GP]	Glycerophosphates [GP10]	diacylglycerophosphates [GP1001]	Diacylglycerophosphates	PA(32a:3)	C35H63O8P					55838				[O-]P([O-])(=O)OCC(COC([*])=O)OC([*])=O
Glycerophospholipids [GP]	Glycerophosphates [GP10]	diacylglycerophosphates [GP1001]	Diacylglycerophosphates	PA(34a:0)	C37H73O8P					55849				[O-]P([O-])(=O)OCC(COC([*])=O)OC([*])=O
Glycerophospholipids [GP]	Glycerophosphates [GP10]	diacylglycerophosphates [GP1001]	Diacylglycerophosphates	PA(34a:1)	C37H71O8P					55850				[O-]P([O-])(=O)OCC(COC([*])=O)OC([*])=O
Glycerophospholipids [GP]	Glycerophosphates [GP10]	diacylglycerophosphates [GP1001]	Diacylglycerophosphates	PA(34a:2)	C37H69O8P					55851				[O-]P([O-])(=O)OCC(COC([*])=O)OC([*])=O
Glycerophospholipids [GP]	Glycerophosphates [GP10]	diacylglycerophosphates [GP1001]	Diacylglycerophosphates	PA(34a:3)	C37H67O8P					55852				[O-]P([O-])(=O)OCC(COC([*])=O)OC([*])=O
Glycerophospholipids [GP]	Glycerophosphates [GP10]	diacylglycerophosphates [GP1001]	Diacylglycerophosphates	PA(36a:0)	C39H77O8P					55863				[O-]P([O-])(=O)OCC(COC([*])=O)OC([*])=O
Glycerophospholipids [GP]	Glycerophosphates [GP10]	diacylglycerophosphates [GP1001]	Diacylglycerophosphates	PA(36a:1)	C39H75O8P					55864				[O-]P([O-])(=O)OCC(COC([*])=O)OC([*])=O
Glycerophospholipids [GP]	Glycerophosphates [GP10]	diacylglycerophosphates [GP1001]	Diacylglycerophosphates	PA(36a:2)	C39H73O8P	134237				55865				[O-]P([O-])(=O)OCC(COC([*])=O)OC([*])=O
Glycerophospholipids [GP]	Glycerophosphates [GP10]	diacylglycerophosphates [GP1001]	Diacylglycerophosphates	PA(36a:3)	C39H71O8P	137164				55866				[O-]P([O-])(=O)OCC(COC([*])=O)OC([*])=O
Glycerophospholipids [GP]	Glycerophosphates [GP10]	diacylglycerophosphates [GP1001]	Diacylglycerophosphates	PA(36a:4)	C39H69O8P	138905				55867				[O-]P([O-])(=O)OCC(COC([*])=O)OC([*])=O
Glycerophospholipids [GP]	Glycerophosphates [GP10]	diacylglycerophosphates [GP1001]	Diacylglycerophosphates	PA(34a:4)	C39H69O8P					55853				[O-]P([O-])(=O)OCC(COC([*])=O)OC([*])=O
Glycerophospholipids [GP]	Glycerophosphates [GP10]	diacylglycerophosphates [GP1001]	Diacylglycerophosphates	PA(36a:5)	C39H67O8P					55868				[O-]P([O-])(=O)OCC(COC([*])=O)OC([*])=O
Glycerophospholipids [GP]	Glycerophosphates [GP10]	diacylglycerophosphates [GP1001]	Diacylglycerophosphates	PA(36a:6)	C39H65O8P					55869				[O-]P([O-])(=O)OCC(COC([*])=O)OC([*])=O
Glycerophospholipids [GP]	Glycerophosphates [GP10]	diacylglycerophosphates [GP1001]	Diacylglycerophosphates	PA(38a:0)	C41H81O8P	137890				55879				[O-]P([O-])(=O)OCC(COC([*])=O)OC([*])=O
Glycerophospholipids [GP]	Glycerophosphates [GP10]	diacylglycerophosphates [GP1001]	Diacylglycerophosphates	PA(38a:1)	C41H79O8P					55880				[O-]P([O-])(=O)OCC(COC([*])=O)OC([*])=O
Glycerophospholipids [GP]	Glycerophosphates [GP10]	diacylglycerophosphates [GP1001]	Diacylglycerophosphates	PA(38a:2)	C41H77O8P					55881				[O-]P([O-])(=O)OCC(COC([*])=O)OC([*])=O
Glycerophospholipids [GP]	Glycerophosphates [GP10]	diacylglycerophosphates [GP1001]	Diacylglycerophosphates	PA(38a:3)	C41H75O8P					55882				[O-]P([O-])(=O)OCC(COC([*])=O)OC([*])=O
Glycerophospholipids [GP]	Glycerophosphates [GP10]	diacylglycerophosphates [GP1001]	Diacylglycerophosphates	PA(38a:4)	C41H73O8P	140354				55883				[O-]P([O-])(=O)OCC(COC([*])=O)OC([*])=O
Glycerophospholipids [GP]	Glycerophosphates [GP10]	diacylglycerophosphates [GP1001]	Diacylglycerophosphates	PA(38a:5)	C41H71O8P					55884				[O-]P([O-])(=O)OCC(COC([*])=O)OC([*])=O
Glycerophospholipids [GP]	Glycerophosphates [GP10]	diacylglycerophosphates [GP1001]	Diacylglycerophosphates	PA(38a:6)	C41H69O8P					55885				[O-]P([O-])(=O)OCC(COC([*])=O)OC([*])=O
Glycerophospholipids [GP]	Glycerophosphates [GP10]	diacylglycerophosphates [GP1001]	Diacylglycerophosphates	PA(40a:0)	C43H85O8P					55896				[O-]P([O-])(=O)OCC(COC([*])=O)OC([*])=O
Glycerophospholipids [GP]	Glycerophosphates [GP10]	diacylglycerophosphates [GP1001]	Diacylglycerophosphates	PA(40a:1)	C43H83O8P					55897				[O-]P([O-])(=O)OCC(COC([*])=O)OC([*])=O
Glycerophospholipids [GP]	Glycerophosphates [GP10]	diacylglycerophosphates [GP1001]	Diacylglycerophosphates	PA(40a:2)	C43H81O8P	137893				55899				[O-]P([O-])(=O)OCC(COC([*])=O)OC([*])=O
Glycerophospholipids [GP]	Glycerophosphates [GP10]	diacylglycerophosphates [GP1001]	Diacylglycerophosphates	PA(40a:4)	C43H77O8P					55901				[O-]P([O-])(=O)OCC(COC([*])=O)OC([*])=O
Glycerophospholipids [GP]	Glycerophosphates [GP10]	diacylglycerophosphates [GP1001]	Diacylglycerophosphates	PA(40a:5)	C43H75O8P					55902				[O-]P([O-])(=O)OCC(COC([*])=O)OC([*])=O
Glycerophospholipids [GP]	Glycerophosphates [GP10]	diacylglycerophosphates [GP1001]	Diacylglycerophosphates	PA(40a:6)	C43H73O8P	140353				55903				[O-]P([O-])(=O)OCC(COC([*])=O)OC([*])=O
Glycerophospholipids [GP]	Glycerophosphates [GP10]	diacylglycerophosphates [GP1001]	Diacylglycerophosphates	PA(42a:4)	C45H81O8P					55920				[O-]P([O-])(=O)OCC(COC([*])=O)OC([*])=O
Glycerophospholipids [GP]	Glycerophosphates [GP10]	diacylglycerophosphates [GP1001]	Diacylglycerophosphates	PA(42a:5)	C45H79O8P					55921				[O-]P([O-])(=O)OCC(COC([*])=O)OC([*])=O
Glycerophospholipids [GP]	Glycerophosphates [GP10]	diacylglycerophosphates [GP1001]	Diacylglycerophosphates	PA(42a:6)	C45H77O8P					55922				[O-]P([O-])(=O)OCC(COC([*])=O)OC([*])=O
Glycerophospholipids [GP]	Glycerophosphocholines [GP01]	monocylglycerophosphocholines [GP0105]	Lysophosphocholines	LPC (16a:0)	C24H50NO7P	CHEBI:64563		10097314			D07349	SUHOQUVVVLNYQR-MRVPVSSYSA-N	InChI=1S/C8H20NO6P/c1-9(2,3)4-5-14-16(12,13)15-7-8(11)6-10/h8,10-11H,4-7H2,1-3H3/t8-/m1/s1
Glycerophospholipids [GP]	Glycerophosphocholines [GP01]	monocylglycerophosphocholines [GP0105]	Lysophosphocholines	LPC (16a:1)	C24H48NO7P	CHEBI:64560				SLM:000055319				[H][C@@](COC)(COP([O-])(=O)OCC[N+](C)(C)C)OC
Glycerophospholipids [GP]	Glycerophosphocholines [GP01]	monocylglycerophosphocholines [GP0105]	Lysophosphocholines	LPC (18a:0)	C26H54NO7P	CHEBI:64561		497299						[H][C@@](COC)(COP([O-])(=O)OCC[N+](C)(C)C)OC
Glycerophospholipids [GP]	Glycerophosphocholines [GP01]	monocylglycerophosphocholines [GP0105]	Lysophosphocholines	LPC (18a:1)	C26H52NO7P	CHEBI:64566					D07349	SUHOQUVVVLNYQR-MRVPVSSYSA-N	InChI=1S/C8H20NO6P/c1-9(2,3)4-5-14-16(12,13)15-7-8(11)6-10/h8,10-11H,4-7H2,1-3H3/t8-/m1/s1
Glycerophospholipids [GP]	Glycerophosphocholines [GP01]	monocylglycerophosphocholines [GP0105]	Lysophosphocholines	LPC(18a:2)	C26H50NO7P	CHEBI:64549								[H][C@@](COC)(COP([O-])(=O)OCC[N+](C)(C)C)OC
Glycerophospholipids [GP]	Glycerophosphocholines [GP01]	monocylglycerophosphocholines [GP0105]	Lysophosphocholines	LPC(18a:3)	C26H48NO7P	CHEBI:64565					D07349	SUHOQUVVVLNYQR-MRVPVSSYSA-N	InChI=1S/C8H20NO6P/c1-9(2,3)4-5-14-16(12,13)15-7-8(11)6-10/h8,10-11H,4-7H2,1-3H3/t8-/m1/s1
Glycerophospholipids [GP]	Glycerophosphocholines [GP01]	monocylglycerophosphocholines [GP0105]	Lysophosphocholines	LPC(18a:4)	C26H46NO7P	CHEBI:132547								[C@](CO*)(O*)([H])COP(OCC[N+](C)(C)C)(=O)[O-]
Glycerophospholipids [GP]	Glycerophosphocholines [GP01]	monocylglycerophosphocholines [GP0105]	Lysophosphocholines	LPC (20a:0)	C28H58NO7P	CHEBI:67058					D07349
Glycerophospholipids [GP]	Glycerophosphocholines [GP01]	monocylglycerophosphocholines [GP0105]	Lysophosphocholines	LPC (20a:1)	C28H56NO7P	CHEBI:67057					D07349
Glycerophospholipids [GP]	Glycerophosphocholines [GP01]	monocylglycerophosphocholines [GP0105]	Lysophosphocholines	LPC (20a:2)	C28H54NO7P	CHEBI:67056					D07349
Glycerophospholipids [GP]	Glycerophosphocholines [GP01]	monocylglycerophosphocholines [GP0105]	Lysophosphocholines	LPC (20a:3)	C28H52NO7P	CHEBI:64481					D07349			[H][C@@](COC(C)=O)(COP([O-])(=O)OCC[N+](C)(C)C)OC(C)=O
Glycerophospholipids [GP]	Glycerophosphocholines [GP01]	monocylglycerophosphocholines [GP0105]	Lysophosphocholines	LPC (20a:4)	C28H50NO7P	CHEBI:64568					D07349	SUHOQUVVVLNYQR-MRVPVSSYSA-N	InChI=1S/C8H20NO6P/c1-9(2,3)4-5-14-16(12,13)15-7-8(11)6-10/h8,10-11H,4-7H2,1-3H3/t8-/m1/s1
Glycerophospholipids [GP]	Glycerophosphocholines [GP01]	monocylglycerophosphocholines [GP0105]	Lysophosphocholines	LPC(20a:5)	C28H48NO7P	CHEBI:64559		11757087						[H][C@@](COC)(COP([O-])(=O)OCC[N+](C)(C)C)OC
Glycerophospholipids [GP]	Glycerophosphocholines [GP01]	monocylglycerophosphocholines [GP0105]	Lysophosphocholines	LPC (22a:0)	C30H62NO7P	CHEBI:67061		24779479			D07349	SUHOQUVVVLNYQR-MRVPVSSYSA-N	InChI=1S/C8H20NO6P/c1-9(2,3)4-5-14-16(12,13)15-7-8(11)6-10/h8,10-11H,4-7H2,1-3H3/t8-/m1/s1
Glycerophospholipids [GP]	Glycerophosphocholines [GP01]	monocylglycerophosphocholines [GP0105]	Lysophosphocholines	LPC (22a:1)	C30H60NO7P	CHEBI:67060					D07349	SUHOQUVVVLNYQR-MRVPVSSYSA-N	InChI=1S/C8H20NO6P/c1-9(2,3)4-5-14-16(12,13)15-7-8(11)6-10/h8,10-11H,4-7H2,1-3H3/t8-/m1/s1
Glycerophospholipids [GP]	Glycerophosphocholines [GP01]	monocylglycerophosphocholines [GP0105]	Lysophosphocholines	LPC (22a:2)	C30H58NO7P	CHEBI:67059						SUHOQUVVVLNYQR-MRVPVSSYSA-N	InChI=1S/C8H20NO6P/c1-9(2,3)4-5-14-16(12,13)15-7-8(11)6-10/h8,10-11H,4-7H2,1-3H3/t8-/m1/s1
Glycerophospholipids [GP]	Glycerophosphocholines [GP01]	monocylglycerophosphocholines [GP0105]	Lysophosphocholines	LPC (22a:3)	C30H56NO7P					SLM:000055338	D07349			C[N+](C)(C)CCOP([O-])(=O)OCC(CO[*])O[*]
Glycerophospholipids [GP]	Glycerophosphocholines [GP01]	monocylglycerophosphocholines [GP0105]	Lysophosphocholines	LPC (22a:4)	C30H54NO7P	CHEBI:91312								[C@](CO*)(O*)([H])COP(OCC[N+](C)(C)C)(=O)[O-]
Glycerophospholipids [GP]	Glycerophosphocholines [GP01]	monocylglycerophosphocholines [GP0105]	Lysophosphocholines	LPC 22:4	C30H54NO7P	CHEBI:88953						ZOJBSSVHFSBHMP-JJJSWPRASA-N	InChI=1S/C30H54NO7P/c1-5-6-7-8-9-10-11-12-13-14-15-16-17-18-19-20-21-22-23-24-30(33)36-27-29(32)28-38-39(34,35)37-26-25-31(2,3)4/h9-10,12-13,15-16,18-19,29,32H,5-8,11,14,17,20-28H2,1-4H3/b10-9-,13-12-,16-15-,19-18-/t29-/m1/s1
Glycerophospholipids [GP]	Glycerophosphocholines [GP01]	monocylglycerophosphocholines [GP0105]	Lysophosphocholines	LPC 22:5	C30H52NO7P	CHEBI:74349		53480473			D07349	SUHOQUVVVLNYQR-MRVPVSSYSA-N	InChI=1S/C8H20NO6P/c1-9(2,3)4-5-14-16(12,13)15-7-8(11)6-10/h8,10-11H,4-7H2,1-3H3/t8-/m1/s1
Glycerophospholipids [GP]	Glycerophosphocholines [GP01]	monocylglycerophosphocholines [GP0105]	Lysophosphocholines	LPC (22a:6)	C30H50NO7P	CHEBI:64567	LMGP01050043	5311264				ZHRISDYJXKPXAW-SNVBAGLBSA-N	InChI=1S/C10H22NO7P/c1-9(12)16-7-10(13)8-18-19(14,15)17-6-5-11(2,3)4/h10,13H,5-8H2,1-4H3/t10-/m1/s1
Glycerophospholipids [GP]	Glycerophosphocholines [GP01]	monocylglycerophosphocholines [GP0105]	Lysophosphocholines	LPC (24a:0)	C32H66NO7P	CHEBI:74470	LMGP01050086	24779496				RYCNUMLMNKHWPZ-SNVBAGLBSA-N	InChI=1S/C11H24NO7P/c1-5-11(14)19-10(8-13)9-18-20(15,16)17-7-6-12(2,3)4/h10,13H,5-9H2,1-4H3/t10-/m1/s1
Glycerophospholipids [GP]	Glycerophosphocholines [GP01]	monocylglycerophosphocholines [GP0105]	Lysophosphocholines	LPC 24a:1	C32H64NO7P	CHEBI:74471								C[N+](C)(C)CCOP([O-])(=O)OC[C@@H](CO[*])O[*]
Glycerophospholipids [GP]	Glycerophosphocholines [GP01]	diacylglycerophosphocholines [GP0101]	Diacylglycerophosphocholines	PC (28a:0)	C36H72NO8P	CHEBI:65294				56466				[H][C@@](COC([*])=O)(COP([O-])(=O)OCC[N+](C)(C)C)OC([*])=O
Glycerophospholipids [GP]	Glycerophosphocholines [GP01]	diacylglycerophosphocholines [GP0101]	Diacylglycerophosphocholines	PC (30a:0)	C38H76NO8P	CHEBI:65303				56479
Glycerophospholipids [GP]	Glycerophosphocholines [GP01]	diacylglycerophosphocholines [GP0101]	Diacylglycerophosphocholines	PC (30a:1)	C38H74NO8P	CHEBI:65302				56480
Glycerophospholipids [GP]	Glycerophosphocholines [GP01]	diacylglycerophosphocholines [GP0101]	Diacylglycerophosphocholines	PC (32a:0)	C40H80NO8P	CHEBI:66850	LMGP01010000			56493				[H][C@@](COC([*])=O)(COP([O-])(=O)OCC[N+](C)(C)C)OC([*])=O
Glycerophospholipids [GP]	Glycerophosphocholines [GP01]	diacylglycerophosphocholines [GP0101]	Diacylglycerophosphocholines	PC (32a:1)	C40H78NO8P	CHEBI:66849	LMGP01010000			56494				[H][C@@](COC([*])=O)(COP([O-])(=O)OCC[N+](C)(C)C)OC([*])=O
Glycerophospholipids [GP]	Glycerophosphocholines [GP01]	diacylglycerophosphocholines [GP0101]	Diacylglycerophosphocholines	PC (32a:2)	C40H76NO8P	CHEBI:66848	LMGP01010000			56495				[H][C@@](COC([*])=O)(COP([O-])(=O)OCC[N+](C)(C)C)OC([*])=O
Glycerophospholipids [GP]	Glycerophosphocholines [GP01]	diacylglycerophosphocholines [GP0101]	Diacylglycerophosphocholines	PC (34a:0)	C42H84NO8P	CHEBI:66855	LMGP01010000			56507				C[N+](C)(C)CCOP([O-])(=O)OCC(COC([*])=O)OC([*])=O
Glycerophospholipids [GP]	Glycerophosphocholines [GP01]	diacylglycerophosphocholines [GP0101]	Diacylglycerophosphocholines	PC (34a:1)	C42H82NO8P	CHEBI:64517				56508				C[N+](C)(C)CCOP([O-])(=O)OCC(COC([*])=O)OC([*])=O
Glycerophospholipids [GP]	Glycerophosphocholines [GP01]	diacylglycerophosphocholines [GP0101]	Diacylglycerophosphocholines	PC (34a:2)	C42H80NO8P	CHEBI:64516				56509				C[N+](C)(C)CCOP([O-])(=O)OCC(COC([*])=O)OC([*])=O
Glycerophospholipids [GP]	Glycerophosphocholines [GP01]	diacylglycerophosphocholines [GP0101]	Diacylglycerophosphocholines	PC (34a:3)	C42H78NO8P	CHEBI:64424	LMGP01010000			56510				C[N+](C)(C)CCOP([O-])(=O)OCC(COC([*])=O)OC([*])=O
Glycerophospholipids [GP]	Glycerophosphocholines [GP01]	diacylglycerophosphocholines [GP0101]	Diacylglycerophosphocholines	PC (36a:0)	C44H88NO8P	CHEBI:66858	LMGP01010000			56521				C[N+](C)(C)CCOP([O-])(=O)OCC(COC([*])=O)OC([*])=O
Glycerophospholipids [GP]	Glycerophosphocholines [GP01]	diacylglycerophosphocholines [GP0101]	Diacylglycerophosphocholines	PC (36a:1)	C44H86NO8P	CHEBI:66857	LMGP01010000			56522				C[N+](C)(C)CCOP([O-])(=O)OCC(COC([*])=O)OC([*])=O
Glycerophospholipids [GP]	Glycerophosphocholines [GP01]	diacylglycerophosphocholines [GP0101]	Diacylglycerophosphocholines	PC (36a:2)	C44H84NO8P	CHEBI:64433				56523				C[N+](C)(C)CCOP([O-])(=O)OCC(COC([*])=O)OC([*])=O
Glycerophospholipids [GP]	Glycerophosphocholines [GP01]	diacylglycerophosphocholines [GP0101]	Diacylglycerophosphocholines	PC (36a:3)	C44H82NO8P	CHEBI:64523	LMGP01010000			56524				C[N+](C)(C)CCOP([O-])(=O)OCC(COC([*])=O)OC([*])=O
Glycerophospholipids [GP]	Glycerophosphocholines [GP01]	diacylglycerophosphocholines [GP0101]	Diacylglycerophosphocholines	PC (36a:4)	C44H80NO8P	CHEBI:64520				56525				C[N+](C)(C)CCOP([O-])(=O)OCC(COC([*])=O)OC([*])=O
Glycerophospholipids [GP]	Glycerophosphocholines [GP01]	diacylglycerophosphocholines [GP0101]	Diacylglycerophosphocholines	PC (36a:5)	C44H78NO8P	CHEBI:64504				56526				C[N+](C)(C)CCOP([O-])(=O)OCC(COC([*])=O)OC([*])=O
Glycerophospholipids [GP]	Glycerophosphocholines [GP01]	diacylglycerophosphocholines [GP0101]	Diacylglycerophosphocholines	PC (38a:1)	C46H90NO8P	CHEBI:66860	LMGP01010000			56538				C[N+](C)(C)CCOP([O-])(=O)OCC(COC([*])=O)OC([*])=O
Glycerophospholipids [GP]	Glycerophosphocholines [GP01]	diacylglycerophosphocholines [GP0101]	Diacylglycerophosphocholines	PC (38a:2)	C46H88NO8P	CHEBI:66859	LMGP01010000			56539				C[N+](C)(C)CCOP([O-])(=O)OCC(COC([*])=O)OC([*])=O
Glycerophospholipids [GP]	Glycerophosphocholines [GP01]	diacylglycerophosphocholines [GP0101]	Diacylglycerophosphocholines	PC (38a:3)	C46H86NO8P	CHEBI:64446				56540				C[N+](C)(C)CCOP([O-])(=O)OCC(COC([*])=O)OC([*])=O
Glycerophospholipids [GP]	Glycerophosphocholines [GP01]	diacylglycerophosphocholines [GP0101]	Diacylglycerophosphocholines	PC (38a:4)	C46H84NO8P	CHEBI:64526	LMGP01010000			56541				C[N+](C)(C)CCOP([O-])(=O)OCC(COC([*])=O)OC([*])=O
Glycerophospholipids [GP]	Glycerophosphocholines [GP01]	diacylglycerophosphocholines [GP0101]	Diacylglycerophosphocholines	PC (38a:5)	C46H82NO8P	CHEBI:64525	LMGP01010000			56542				C[N+](C)(C)CCOP([O-])(=O)OCC(COC([*])=O)OC([*])=O
Glycerophospholipids [GP]	Glycerophosphocholines [GP01]	diacylglycerophosphocholines [GP0101]	Diacylglycerophosphocholines	PC (38a:6)	C46H80NO8P	CHEBI:64519				56543				C[N+](C)(C)CCOP([O-])(=O)OCC(COC([*])=O)OC([*])=O
Glycerophospholipids [GP]	Glycerophosphocholines [GP01]	diacylglycerophosphocholines [GP0101]	Diacylglycerophosphocholines	PC (40a:3)	C48H90NO8P	CHEBI:66863	LMGP01010000			56558				C[N+](C)(C)CCOP([O-])(=O)OCC(COC([*])=O)OC([*])=O
Glycerophospholipids [GP]	Glycerophosphocholines [GP01]	diacylglycerophosphocholines [GP0101]	Diacylglycerophosphocholines	PC (40a:4)	C48H88NO8P	CHEBI:66862	LMGP01010000			56559				C[N+](C)(C)CCOP([O-])(=O)OCC(COC([*])=O)OC([*])=O
Glycerophospholipids [GP]	Glycerophosphocholines [GP01]	diacylglycerophosphocholines [GP0101]	Diacylglycerophosphocholines	PC (40a:5)	C48H86NO8P	CHEBI:64524	LMGP01010000			56560				C[N+](C)(C)CCOP([O-])(=O)OCC(COC([*])=O)OC([*])=O
Glycerophospholipids [GP]	Glycerophosphocholines [GP01]	diacylglycerophosphocholines [GP0101]	Diacylglycerophosphocholines	PC (40a:6)	C48H84NO8P	CHEBI:64431	LMGP01010000			56561				C[N+](C)(C)CCOP([O-])(=O)OCC(COC([*])=O)OC([*])=O
Glycerophospholipids [GP]	Glycerophosphocholines [GP01]	diacylglycerophosphocholines [GP0101]	Diacylglycerophosphocholines	PC (32e:0)	C40H82NO7P	CHEBI:85845				56839				C[N+](C)(C)CCOP([O-])(=O)OCC(CO[*])O[*]
Glycerophospholipids [GP]	Glycerophosphocholines [GP01]	diacylglycerophosphocholines [GP0101]	Diacylglycerophosphocholines	PC (32e:1)	C40H80NO7P	CHEBI:72347				56840				C[N+](C)(C)CCOP([O-])(=O)OCC(CO[*])O[*]
Glycerophospholipids [GP]	Glycerophosphocholines [GP01]	diacylglycerophosphocholines [GP0101]	Diacylglycerophosphocholines	PC (32e:2)	C40H78NO7P	CHEBI:85568				56841				C[N+](C)(C)CCOP([O-])(=O)OCC(CO[*])O[*]
Glycerophospholipids [GP]	Glycerophosphocholines [GP01]	diacylglycerophosphocholines [GP0101]	Diacylglycerophosphocholines	PC (34e:0)	C42H86NO7P	CHEBI:67077				56852				C[N+](C)(C)CCOP([O-])(=O)OCC(CO[*])O[*]
Glycerophospholipids [GP]	Glycerophosphocholines [GP01]	diacylglycerophosphocholines [GP0101]	Diacylglycerophosphocholines	PC (34e:1)	C42H84NO7P	CHEBI:67076				56853				C[N+](C)(C)CCOP([O-])(=O)OCC(CO[*])O[*]
Glycerophospholipids [GP]	Glycerophosphocholines [GP01]	diacylglycerophosphocholines [GP0101]	Diacylglycerophosphocholines	PC (34e:2)	C42H82NO7P	CHEBI:64544				56854				C[N+](C)(C)CCOP([O-])(=O)OCC(CO[*])O[*]
Glycerophospholipids [GP]	Glycerophosphocholines [GP01]	diacylglycerophosphocholines [GP0101]	Diacylglycerophosphocholines	PC (34e:3)	C42H80NO7P	CHEBI:64541				56855				C[N+](C)(C)CCOP([O-])(=O)OCC(CO[*])O[*]
Glycerophospholipids [GP]	Glycerophosphocholines [GP01]	diacylglycerophosphocholines [GP0101]	Diacylglycerophosphocholines	PC (34e:5)	C42H76NO7P	CHEBI:67074				56857				C[N+](C)(C)CCOP([O-])(=O)OCC(CO[*])O[*]
Glycerophospholipids [GP]	Glycerophosphocholines [GP01]	diacylglycerophosphocholines [GP0101]	Diacylglycerophosphocholines	PC (36e:1)	C44H88NO7P	CHEBI:67066				56868				C[N+](C)(C)CCOP([O-])(=O)OCC(CO[*])O[*]
Glycerophospholipids [GP]	Glycerophosphocholines [GP01]	diacylglycerophosphocholines [GP0101]	Diacylglycerophosphocholines	PC (36e:2)	C44H86NO7P	CHEBI:67065				56869				C[N+](C)(C)CCOP([O-])(=O)OCC(CO[*])O[*]
Glycerophospholipids [GP]	Glycerophosphocholines [GP01]	diacylglycerophosphocholines [GP0101]	Diacylglycerophosphocholines	PC (36e:3)	C44H84NO7P	CHEBI:64537				56870				C[N+](C)(C)CCOP([O-])(=O)OCC(CO[*])O[*
Glycerophospholipids [GP]	Glycerophosphocholines [GP01]	diacylglycerophosphocholines [GP0101]	Diacylglycerophosphocholines	PC (36e:4)	C44H82NO7P	CHEBI:67064				56871				C[N+](C)(C)CCOP([O-])(=O)OCC(CO[*])O[*]
Glycerophospholipids [GP]	Glycerophosphocholines [GP01]	diacylglycerophosphocholines [GP0101]	Diacylglycerophosphocholines	PC (36e:5)	C44H80NO7P	CHEBI:64540				56872				C[N+](C)(C)CCOP([O-])(=O)OCC(CO[*])O[*]
Glycerophospholipids [GP]	Glycerophosphocholines [GP01]	diacylglycerophosphocholines [GP0101]	Diacylglycerophosphocholines	PC (36e:6)	C44H78NO7P	CHEBI:64538				56873				C[N+](C)(C)CCOP([O-])(=O)OCC(CO[*])O[*]
Glycerophospholipids [GP]	Glycerophosphocholines [GP01]	diacylglycerophosphocholines [GP0101]	Diacylglycerophosphocholines	PC (38e:1)	C46H92NO7P	CHEBI:67070				56884				C[N+](C)(C)CCOP([O-])(=O)OCC(CO[*])O[*]
Glycerophospholipids [GP]	Glycerophosphocholines [GP01]	diacylglycerophosphocholines [GP0101]	Diacylglycerophosphocholines	PC (38e:2)	C46H90NO7P	CHEBI:67069				56885				C[N+](C)(C)CCOP([O-])(=O)OCC(CO[*])O[*]
Glycerophospholipids [GP]	Glycerophosphocholines [GP01]	diacylglycerophosphocholines [GP0101]	Diacylglycerophosphocholines	PC (38e:3)	C46H88NO7P	CHEBI:67068				56886				C[N+](C)(C)CCOP([O-])(=O)OCC(CO[*])O[*]
Glycerophospholipids [GP]	Glycerophosphocholines [GP01]	diacylglycerophosphocholines [GP0101]	Diacylglycerophosphocholines	PC (38e:4)	C46H86NO7P	CHEBI:64480				56887				C[N+](C)(C)CCOP([O-])(=O)OCC(CO[*])O[*]
Glycerophospholipids [GP]	Glycerophosphocholines [GP01]	diacylglycerophosphocholines [GP0101]	Diacylglycerophosphocholines	PC (38e:6)	C46H82NO7P	CHEBI:64536				56889				C[N+](C)(C)CCOP([O-])(=O)OCC(CO[*])O[*]
Glycerophospholipids [GP]	Glycerophosphocholines [GP01]	diacylglycerophosphocholines [GP0101]	Diacylglycerophosphocholines	PC (38e:7)	C46H80NO7P	CHEBI:64539				56890				C[N+](C)(C)CCOP([O-])(=O)OCC(CO[*])O[*]
Glycerophospholipids [GP]	Glycerophosphocholines [GP01]	diacylglycerophosphocholines [GP0101]	Diacylglycerophosphocholines	PC (40e:1)	C48H96NO7P	CHEBI:85574				56901				C[N+](C)(C)CCOP([O-])(=O)OCC(CO[*])O[*]
Glycerophospholipids [GP]	Glycerophosphocholines [GP01]	diacylglycerophosphocholines [GP0101]	Diacylglycerophosphocholines	PC (40e:2)	C48H94NO7P	CHEBI:72348				56902				C[N+](C)(C)CCOP([O-])(=O)OCC(CO[*])O[*]
Glycerophospholipids [GP]	Glycerophosphocholines [GP01]	diacylglycerophosphocholines [GP0101]	Diacylglycerophosphocholines	PC (40e:3)	C48H92NO7P	CHEBI:85570				56903				C[N+](C)(C)CCOP([O-])(=O)OCC(CO[*])O[*]
Glycerophospholipids [GP]	Glycerophosphocholines [GP01]	diacylglycerophosphocholines [GP0101]	Diacylglycerophosphocholines	PC (40e:4)	C48H90NO7P	CHEBI:85571				56904				C[N+](C)(C)CCOP([O-])(=O)OCC(CO[*])O[*]
Glycerophospholipids [GP]	Glycerophosphocholines [GP01]	diacylglycerophosphocholines [GP0101]	Diacylglycerophosphocholines	PC (40e:6)	C48H86NO7P	CHEBI:64533				56906				C[N+](C)(C)CCOP([O-])(=O)OCC(CO[*])O[*]
Glycerophospholipids [GP]	Glycerophosphocholines [GP01]	diacylglycerophosphocholines [GP0101]	Diacylglycerophosphocholines	PC (42e:0)	C50H102NO7P	CHEBI:85582				56917				C[N+](C)(C)CCOP([O-])(=O)OCC(CO[*])O[*]
Glycerophospholipids [GP]	Glycerophosphocholines [GP01]	diacylglycerophosphocholines [GP0101]	Diacylglycerophosphocholines	PC (42e:2)	C50H98NO7P	CHEBI:85584				56919				C[N+](C)(C)CCOP([O-])(=O)OCC(CO[*])O[*]
Glycerophospholipids [GP]	Glycerophosphocholines [GP01]	diacylglycerophosphocholines [GP0101]	Diacylglycerophosphocholines	PC (42e:3)	C50H96NO7P	CHEBI:85585				56920				C[N+](C)(C)CCOP([O-])(=O)OCC(CO[*])O[*]
Glycerophospholipids [GP]	Glycerophosphocholines [GP01]	diacylglycerophosphocholines [GP0101]	Diacylglycerophosphocholines	PC (42e:4)	C50H94NO7P	CHEBI:85588				56921				C[N+](C)(C)CCOP([O-])(=O)OCC(CO[*])O[*]
Glycerophospholipids [GP]	Glycerophosphocholines [GP01]	diacylglycerophosphocholines [GP0101]	Diacylglycerophosphocholines	PC (42e:5)	C50H92NO7P	CHEBI:85590				56922				C[N+](C)(C)CCOP([O-])(=O)OCC(CO[*])O[*]
Glycerophospholipids [GP]	Glycerophosphocholines [GP01]	diacylglycerophosphocholines [GP0101]	Diacylglycerophosphocholines	PC (42e:6)	C50H90NO7P	CHEBI:85847				56923				C[N+](C)(C)CCOP([O-])(=O)OCC(CO[*])O[*]
Glycerophospholipids [GP]	Glycerophosphocholines [GP01]	diacylglycerophosphocholines [GP0101]	Diacylglycerophosphocholines	PC (34p:2)	C42H80NO7P	CHEBI:85861								C(OC[C@H](COP(OCC[N+](C)(C)C)(=O)[O-])OC(*)=O)=C*
Glycerophospholipids [GP]	Glycerophosphocholines [GP01]	diacylglycerophosphocholines [GP0101]	Diacylglycerophosphocholines	PC (40p:3)	C48H90NO7P	CHEBI:85776								C[N+](C)(C)CCOP([O-])(=O)OC[C@@H](COC=C[*])OC([*])=O
Glycerophospholipids [GP]	Glycerophosphocholines [GP01]	diacylglycerophosphocholines [GP0101]	Diacylglycerophosphocholines	PC (42p:4)	C50H92NO7P
Glycerophospholipids [GP]	Glycerophosphoinositols [GP06]	monocylglycerophosphoinositols [GP0605]	Lysophosphatidylinositols	LPI 16a:0	C25H49O12P		LMGP06050002	42607493		SLM:000000683		UOXRPRZMAROFPH-IOHPDQHLSA-N	1S/C25H49O12P/c1-2-3-4-5-6-7-8-9-10-11-12-13-14-15-19(27)35-16-18(26)17-36-38(33,34)37-25-23(31)21(29)20(28)22(30)24(25)32/h18,20-26,28-32H,2-17H2,1H3,(H,33,34)/t18-,20?,21-,22?,23?,24?,25-/m1/s1	CCCCCCCCCCCCCCCC(=O)OC[C@H](COP(=O)(O)OC1C([C@@H](C(C(C1O)O)O)O)O)O
Glycerophospholipids [GP]	Glycerophosphoinositols [GP06]	monocylglycerophosphoinositols [GP0605]	Lysophosphatidylinositols	LPI 16a:1	C25H47O12P		LMGP06050009	52928604		SLM:000043025		VPFGUPHJCAHVJV-IESOKFLNSA-N	1S/C25H47O12P/c1-2-3-4-5-6-7-8-9-10-11-12-13-14-15-19(27)35-16-18(26)17-36-38(33,34)37-25-23(31)21(29)20(28)22(30)24(25)32/h7-8,18,20-26,28-32H,2-6,9-17H2,1H3,(H,33,34)/b8-7-/t18-,20?,21-,22?,23?,24?,25-/m1/s1	CCCCCC/C=C\CCCCCCCC(=O)OC[C@H](COP(=O)(O)OC1C([C@@H](C(C(C1O)O)O)O)O)O
Glycerophospholipids [GP]	Glycerophosphoinositols [GP06]	monocylglycerophosphoinositols [GP0605]	Lysophosphatidylinositols	LPI 18a:0	C27H53O12P		LMGP06050004	42607495		NON		MXAFDFDAIFZFET-HULSJBAWSA-N	1S/C27H53O12P/c1-2-3-4-5-6-7-8-9-10-11-12-13-14-15-16-17-21(29)37-18-20(28)19-38-40(35,36)39-27-25(33)23(31)22(30)24(32)26(27)34/h20,22-28,30-34H,2-19H2,1H3,(H,35,36)/t20-,22?,23-,24?,25?,26?,27-/m1/s1	CCCCCCCCCCCCCCCCCC(=O)OC[C@H](COP(=O)(O)OC1C([C@@H](C(C(C1O)O)O)O)O)O
Glycerophospholipids [GP]	Glycerophosphoinositols [GP06]	monocylglycerophosphoinositols [GP0605]	Lysophosphatidylinositols	LPI 18a:1	C27H51O12P	90456	LMGP06050005	42607496		NON		UGDOFRYHDCDVHD-UCYWEKOQSA-N	1S/C27H51O12P/c1-2-3-4-5-6-7-8-9-10-11-12-13-14-15-16-17-21(29)37-18-20(28)19-38-40(35,36)39-27-25(33)23(31)22(30)24(32)26(27)34/h9-10,20,22-28,30-34H,2-8,11-19H2,1H3,(H,35,36)/b10-9-/t20-,22?,23-,24?,25?,26?,27-/m1/s1	CCCCCCCC/C=C\CCCCCCCC(=O)OC[C@H](COP(=O)(O)OC1C([C@@H](C(C(C1O)O)O)O)O)O
Glycerophospholipids [GP]	Glycerophosphoinositols [GP06]	monocylglycerophosphoinositols [GP0605]	Lysophosphatidylinositols	LPI 18a:2	C27H49O12P		LMGP06050010	52928605		NON		SAHCQBPGXQFTRA-VJGPZIHTSA-N	1S/C27H49O12P/c1-2-3-4-5-6-7-8-9-10-11-12-13-14-15-16-17-21(29)37-18-20(28)19-38-40(35,36)39-27-25(33)23(31)22(30)24(32)26(27)34/h6-7,9-10,20,22-28,30-34H,2-5,8,11-19H2,1H3,(H,35,36)/b7-6-,10-9-/t20-,22?,23-,24?,25?,26?,27-/m1/s1	CCCCC/C=C\C/C=C\CCCCCCCC(=O)OC[C@H](COP(=O)(O)OC1C([C@@H](C(C(C1O)O)O)O)O)O
Glycerophospholipids [GP]	Glycerophosphoinositols [GP06]	monocylglycerophosphoinositols [GP0605]	Lysophosphatidylinositols	LPI 18a:3	C27H47O12P	138084	LMGP06050016	52928611		NON		LLHYFNVRZDNGJG-CPGAUMDZSA-N	1S/C27H47O12P/c1-2-3-4-5-6-7-8-9-10-11-12-13-14-15-16-17-21(29)37-18-20(28)19-38-40(35,36)39-27-25(33)23(31)22(30)24(32)26(27)34/h6-7,9-10,12-13,20,22-28,30-34H,2-5,8,11,14-19H2,1H3,(H,35,36)/b7-6-,10-9-,13-12-/t20-,22?,23-,24?,25?,26?,27-/m1/s1	CCCCC/C=C\C/C=C\C/C=C\CCCCC(=O)OC[C@H](COP(=O)(O)OC1C([C@@H](C(C(C1O)O)O)O)O)O
Glycerophospholipids [GP]	Glycerophosphoinositols [GP06]	monocylglycerophosphoinositols [GP0605]	Lysophosphatidylinositols	LPI 18a:4	C27H45O12P		LMGP06050017	52928612		NON		RZLNVOWKGBDTLF-PDWVIOGTSA-N	1S/C27H45O12P/c1-2-3-4-5-6-7-8-9-10-11-12-13-14-15-16-17-21(29)37-18-20(28)19-38-40(35,36)39-27-25(33)23(31)22(30)24(32)26(27)34/h3-4,6-7,9-10,12-13,20,22-28,30-34H,2,5,8,11,14-19H2,1H3,(H,35,36)/b4-3-,7-6-,10-9-,13-12-/t20-,22?,23-,24?,25?,26?,27-/m1/s1	CC/C=C\C/C=C\C/C=C\C/C=C\CCCCC(=O)OC[C@H](COP(=O)(O)OC1C([C@@H](C(C(C1O)O)O)O)O)O
Glycerophospholipids [GP]	Glycerophosphoinositols [GP06]	monocylglycerophosphoinositols [GP0605]	Lysophosphatidylinositols	LPI 20a:0	C29H57O12P		LMGP06050011	52928606		SLM:000043033		PEXRQSSMRCDBAO-ZDFYWMLISA-N	1S/C29H57O12P/c1-2-3-4-5-6-7-8-9-10-11-12-13-14-15-16-17-18-19-23(31)39-20-22(30)21-40-42(37,38)41-29-27(35)25(33)24(32)26(34)28(29)36/h22,24-30,32-36H,2-21H2,1H3,(H,37,38)/t22-,24?,25-,26?,27?,28?,29-/m1/s1	CCCCCCCCCCCCCCCCCCCC(=O)OC[C@H](COP(=O)(O)OC1C([C@@H](C(C(C1O)O)O)O)O)O
Glycerophospholipids [GP]	Glycerophosphoinositols [GP06]	monocylglycerophosphoinositols [GP0605]	Lysophosphatidylinositols	LPI 20a:1	C29H55O12P		LMGP06050019	52928614		NON		ZKGGMMGBNKHRSC-HRKIMKBESA-N	1S/C29H55O12P/c1-2-3-4-5-6-7-8-9-10-11-12-13-14-15-16-17-18-19-23(31)39-20-22(30)21-40-42(37,38)41-29-27(35)25(33)24(32)26(34)28(29)36/h9-10,22,24-30,32-36H,2-8,11-21H2,1H3,(H,37,38)/b10-9-/t22-,24?,25-,26?,27?,28?,29-/m1/s1	CCCCCCCC/C=C\CCCCCCCCCC(=O)OC[C@H](COP(=O)(O)OC1C([C@@H](C(C(C1O)O)O)O)O)O
Glycerophospholipids [GP]	Glycerophosphoinositols [GP06]	monocylglycerophosphoinositols [GP0605]	Lysophosphatidylinositols	LPI 20a:2	C29H53O12P		LMGP06050020	52928615		NON		YXHJYKSYLCWEIZ-MPTZQOPASA-N	1S/C29H53O12P/c1-2-3-4-5-6-7-8-9-10-11-12-13-14-15-16-17-18-19-23(31)39-20-22(30)21-40-42(37,38)41-29-27(35)25(33)24(32)26(34)28(29)36/h6-7,9-10,22,24-30,32-36H,2-5,8,11-21H2,1H3,(H,37,38)/b7-6-,10-9-/t22-,24?,25-,26?,27?,28?,29-/m1/s1	CCCCC/C=C\C/C=C\CCCCCCCCCC(=O)OC[C@H](COP(=O)(O)OC1C([C@@H](C(C(C1O)O)O)O)O)O
Glycerophospholipids [GP]	Glycerophosphoinositols [GP06]	monocylglycerophosphoinositols [GP0605]	Lysophosphatidylinositols	LPI 20a:3	C29H51O12P		LMGP06050021	52928616		NON		LBUGPTQSMSJVAG-HHLOBWNLSA-N	1S/C29H51O12P/c1-2-3-4-5-6-7-8-9-10-11-12-13-14-15-16-17-18-19-23(31)39-20-22(30)21-40-42(37,38)41-29-27(35)25(33)24(32)26(34)28(29)36/h6-7,9-10,12-13,22,24-30,32-36H,2-5,8,11,14-21H2,1H3,(H,37,38)/b7-6-,10-9-,13-12-/t22-,24?,25-,26?,27?,28?,29-/m1/s1	CCCCC/C=C\C/C=C\C/C=C\CCCCCCC(=O)OC[C@H](COP(=O)(O)OC1C([C@@H](C(C(C1O)O)O)O)O)O
Glycerophospholipids [GP]	Glycerophosphoinositols [GP06]	monocylglycerophosphoinositols [GP0605]	Lysophosphatidylinositols	LPI 20a:4	C29H49O12P		LMGP06050006	42607497		NON		LXUGKKVCSTYZFK-MUOQEERCSA-N	1S/C29H49O12P/c1-2-3-4-5-6-7-8-9-10-11-12-13-14-15-16-17-18-19-23(31)39-20-22(30)21-40-42(37,38)41-29-27(35)25(33)24(32)26(34)28(29)36/h6-7,9-10,12-13,15-16,22,24-30,32-36H,2-5,8,11,14,17-21H2,1H3,(H,37,38)/b7-6-,10-9-,13-12-,16-15-/t22-,24?,25-,26?,27?,28?,29-/m1/s1	CCCCC/C=C\C/C=C\C/C=C\C/C=C\CCCC(=O)OC[C@H](COP(=O)(O)OC1C([C@@H](C(C(C1O)O)O)O)O)O
Glycerophospholipids [GP]	Glycerophosphoinositols [GP06]	monocylglycerophosphoinositols [GP0605]	Lysophosphatidylinositols	LPI 20a:5	C29H47O12P		LMGP06050026	52928621		NON		NAVULVNLGJVPQU-DFBNLFNOSA-N	1S/C29H47O12P/c1-2-3-4-5-6-7-8-9-10-11-12-13-14-15-16-17-18-19-23(31)39-20-22(30)21-40-42(37,38)41-29-27(35)25(33)24(32)26(34)28(29)36/h3-4,6-7,9-10,12-13,15-16,22,24-30,32-36H,2,5,8,11,14,17-21H2,1H3,(H,37,38)/b4-3-,7-6-,10-9-,13-12-,16-15-/t22-,24?,25-,26?,27?,28?,29-/m1/s1	CC/C=C\C/C=C\C/C=C\C/C=C\C/C=C\CCCC(=O)OC[C@H](COP(=O)(O)OC1C([C@@H](C(C(C1O)O)O)O)O)O
Glycerophospholipids [GP]	Glycerophosphoinositols [GP06]	monocylglycerophosphoinositols [GP0605]	Lysophosphatidylinositols	LPI 22a:0	C31H61O12P		LMGP06050024	52928619		SLM:000043031		UBIJBCGVBZKHCX-PCSGVGAMSA-N	1S/C31H61O12P/c1-2-3-4-5-6-7-8-9-10-11-12-13-14-15-16-17-18-19-20-21-25(33)41-22-24(32)23-42-44(39,40)43-31-29(37)27(35)26(34)28(36)30(31)38/h24,26-32,34-38H,2-23H2,1H3,(H,39,40)/t24-,26?,27-,28?,29?,30?,31-/m1/s1	CCCCCCCCCCCCCCCCCCCCCC(=O)OC[C@H](COP(=O)(O)OC1C([C@@H](C(C(C1O)O)O)O)O)O
Glycerophospholipids [GP]	Glycerophosphoinositols [GP06]	monocylglycerophosphoinositols [GP0605]	Lysophosphatidylinositols	LPI 22a:1	C31H59O12P		LMGP06050022	52928617		NON		BDIUNBUZQYYDQG-WRSKWYHHSA-N	1S/C31H59O12P/c1-2-3-4-5-6-7-8-9-10-11-12-13-14-15-16-17-18-19-20-21-25(33)41-22-24(32)23-42-44(39,40)43-31-29(37)27(35)26(34)28(36)30(31)38/h11-12,24,26-32,34-38H,2-10,13-23H2,1H3,(H,39,40)/b12-11-/t24-,26?,27-,28?,29?,30?,31-/m1/s1	CCCCCCCCCC/C=C\CCCCCCCCCC(=O)OC[C@H](COP(=O)(O)OC1C([C@@H](C(C(C1O)O)O)O)O)O
Glycerophospholipids [GP]	Glycerophosphoinositols [GP06]	monocylglycerophosphoinositols [GP0605]	Lysophosphatidylinositols	LPI 22a:2	C31H57O12P		LMGP06050023	52928618		NON		XZNBERHATFTSDO-ZFZHDAQESA-N	1S/C31H57O12P/c1-2-3-4-5-6-7-8-9-10-11-12-13-14-15-16-17-18-19-20-21-25(33)41-22-24(32)23-42-44(39,40)43-31-29(37)27(35)26(34)28(36)30(31)38/h6-7,9-10,24,26-32,34-38H,2-5,8,11-23H2,1H3,(H,39,40)/b7-6-,10-9-/t24-,26?,27-,28?,29?,30?,31-/m1/s1	CCCCC/C=C\C/C=C\CCCCCCCCCCCC(=O)OC[C@H](COP(=O)(O)OC1C([C@@H](C(C(C1O)O)O)O)O)O
Glycerophospholipids [GP]	Glycerophosphoinositols [GP06]	monocylglycerophosphoinositols [GP0605]	Lysophosphatidylinositols	LPI 22a:4	C31H53O12P	138555	LMGP06050013	52928608		NON		GPSKQWIOURHOEX-VRLROOPNSA-N	1S/C31H53O12P/c1-2-3-4-5-6-7-8-9-10-11-12-13-14-15-16-17-18-19-20-21-25(33)41-22-24(32)23-42-44(39,40)43-31-29(37)27(35)26(34)28(36)30(31)38/h6-7,9-10,12-13,15-16,24,26-32,34-38H,2-5,8,11,14,17-23H2,1H3,(H,39,40)/b7-6-,10-9-,13-12-,16-15-/t24-,26?,27-,28?,29?,30?,31-/m1/s1	CCCCC/C=C\C/C=C\C/C=C\C/C=C\CCCCCC(=O)OC[C@H](COP(=O)(O)OC1C([C@@H](C(C(C1O)O)O)O)O)O
Glycerophospholipids [GP]	Glycerophosphoinositols [GP06]	monocylglycerophosphoinositols [GP0605]	Lysophosphatidylinositols	LPI 22a:6	C31H49O12P	138556	LMGP06050012	52928607		NON		CAPHXUZAFHNJAV-GMXJNWCBSA-N	1S/C31H49O12P/c1-2-3-4-5-6-7-8-9-10-11-12-13-14-15-16-17-18-19-20-21-25(33)41-22-24(32)23-42-44(39,40)43-31-29(37)27(35)26(34)28(36)30(31)38/h3-4,6-7,9-10,12-13,15-16,18-19,24,26-32,34-38H,2,5,8,11,14,17,20-23H2,1H3,(H,39,40)/b4-3-,7-6-,10-9-,13-12-,16-15-,19-18-/t24-,26?,27-,28?,29?,30?,31-/m1/s1	C/C=C\C/C=C\C/C=C\C/C=C\C/C=C\C/C=C\CCC(=O)OC[C@H](COP(=O)(O)OC1C([C@@H](C(C(C1O)O)O)O)O)O
Glycerophospholipids [GP]	Glycerophosphoinositols [GP06]	Diacylglycerophosphoinositols [GP0601]	Diacylglycerophosphoinositols	PI(32:1)	C41H77O13P	140360
Glycerophospholipids [GP]	Glycerophosphoinositols [GP06]	Diacylglycerophosphoinositols [GP0601]	Diacylglycerophosphoinositols	PI(34:0)	C43H83O13P	74232
Glycerophospholipids [GP]	Glycerophosphoinositols [GP06]	Diacylglycerophosphoinositols [GP0601]	Diacylglycerophosphoinositols	PI(34:1)	C43H81O13P	136240
Glycerophospholipids [GP]	Glycerophosphoinositols [GP06]	Diacylglycerophosphoinositols [GP0601]	Diacylglycerophosphoinositols	PI(34:2)	C43H79O13P	136243
Glycerophospholipids [GP]	Glycerophosphoinositols [GP06]	Diacylglycerophosphoinositols [GP0601]	Diacylglycerophosphoinositols	PI(36:0)	C45H87O13P	74239
Glycerophospholipids [GP]	Glycerophosphoinositols [GP06]	Diacylglycerophosphoinositols [GP0601]	Diacylglycerophosphoinositols	PI(36:1)	C45H85O13P	136245
Glycerophospholipids [GP]	Glycerophosphoinositols [GP06]	Diacylglycerophosphoinositols [GP0601]	Diacylglycerophosphoinositols	PI(36:2)	C45H83O13P	136236
Glycerophospholipids [GP]	Glycerophosphoinositols [GP06]	Diacylglycerophosphoinositols [GP0601]	Diacylglycerophosphoinositols	PI(36:3)	C45H81O13P	136489
Glycerophospholipids [GP]	Glycerophosphoinositols [GP06]	Diacylglycerophosphoinositols [GP0601]	Diacylglycerophosphoinositols	PI(36:4)	C45H79O13P	136235
Glycerophospholipids [GP]	Glycerophosphoinositols [GP06]	Diacylglycerophosphoinositols [GP0601]	Diacylglycerophosphoinositols	PI(36:5)	C45H77O13P	136501
Glycerophospholipids [GP]	Glycerophosphoinositols [GP06]	Diacylglycerophosphoinositols [GP0601]	Diacylglycerophosphoinositols	PI(38:1)	C47H89O13P	74374
Glycerophospholipids [GP]	Glycerophosphoinositols [GP06]	Diacylglycerophosphoinositols [GP0601]	Diacylglycerophosphoinositols	PI(38:2)	C47H87O13P	140361
Glycerophospholipids [GP]	Glycerophosphoinositols [GP06]	Diacylglycerophosphoinositols [GP0601]	Diacylglycerophosphoinositols	PI(38:3)	C47H85O13P	140362
Glycerophospholipids [GP]	Glycerophosphoinositols [GP06]	Diacylglycerophosphoinositols [GP0601]	Diacylglycerophosphoinositols	PI(38:4)	C47H83O13P	136239
Glycerophospholipids [GP]	Glycerophosphoinositols [GP06]	Diacylglycerophosphoinositols [GP0601]	Diacylglycerophosphoinositols	PI(38:5)	C47H81O13P	138566
Glycerophospholipids [GP]	Glycerophosphoinositols [GP06]	Diacylglycerophosphoinositols [GP0601]	Diacylglycerophosphoinositols	PI(40:2)	C49H90O13P	74378
Glycerophospholipids [GP]	Glycerophosphoinositols [GP06]	Diacylglycerophosphoinositols [GP0601]	Diacylglycerophosphoinositols	PI(40:3)	C49H88O13P	132692
Glycerophospholipids [GP]	Glycerophosphoinositols [GP06]	Diacylglycerophosphoinositols [GP0601]	Diacylglycerophosphoinositols	PI(40:4)	C49H87O13P	140365
Glycerophospholipids [GP]	Glycerophosphoinositols [GP06]	Diacylglycerophosphoinositols [GP0601]	Diacylglycerophosphoinositols	PI(40:5)
Glycerophospholipids [GP]	Glycerophosphoinositols [GP06]	Diacylglycerophosphoinositols [GP0601]	Diacylglycerophosphoinositols	PI(40:6)	C49H83O13P	138568
Glycerophospholipids [GP]	Glycerophosphoserines [GP03]	Monoacylglycerophosphoserines [GP0305]	Lysophosphatidylserines	LPS(16a:0)	C22H43NO9P	72405				SLM:000055658		C22H43NO9P		[NH3+][C@@H](COP([O-])(=O)OCC(CO[*])O[*])C([O-])=O
Glycerophospholipids [GP]	Glycerophosphoserines [GP03]	Monoacylglycerophosphoserines [GP0305]	Lysophosphatidylserines	LPS(18a:0)	C24H47NO9P	72408				SLM:000055662				[NH3+][C@@H](COP([O-])(=O)OCC(CO[*])O[*])C([O-])=O
Glycerophospholipids [GP]	Glycerophosphoserines [GP03]	Monoacylglycerophosphoserines [GP0305]	Lysophosphatidylserines	LPS(20a:0)	C26H51NO9P	72411				SLM:000055668				[NH3+][C@@H](COP([O-])(=O)OCC(CO[*])O[*])C([O-])=O
Glycerophospholipids [GP]	Glycerophosphoserines [GP03]	Monoacylglycerophosphoserines [GP0305]	Lysophosphatidylserines	LPS(16a:1)	C22H41NO9P	72406				SLM:000055659				[NH3+][C@@H](COP([O-])(=O)OCC(CO[*])O[*])C([O-])=O
Glycerophospholipids [GP]	Glycerophosphoserines [GP03]	Monoacylglycerophosphoserines [GP0305]	Lysophosphatidylserines	LPS(18a:1)	C24H45NO9P	72409				SLM:000055663				[NH3+][C@@H](COP([O-])(=O)OCC(CO[*])O[*])C([O-])=O
Glycerophospholipids [GP]	Glycerophosphoserines [GP03]	Monoacylglycerophosphoserines [GP0305]	Lysophosphatidylserines	LPS(18a:2)	C24H43NO9P	72410				SLM:000055664				[NH3+][C@@H](COP([O-])(=O)OCC(CO[*])O[*])C([O-])=O
Glycerophospholipids [GP]	Glycerophosphoserines [GP03]	Monoacylglycerophosphoserines [GP0305]	Lysophosphatidylserines	LPS(20a:2)	C26H47NO9P	72413				SLM:000055670				[NH3+][C@@H](COP([O-])(=O)OCC(CO[*])O[*])C([O-])=O
Glycerophospholipids [GP]	Glycerophosphoserines [GP03]	Monoacylglycerophosphoserines [GP0305]	Lysophosphatidylserines	LPS(20a:1)	C26H45NO9P	72412				SLM:000055669				[NH3+][C@@H](COP([O-])(=O)OCC(CO[*])O[*])C([O-])=O
Glycerophospholipids [GP]	Glycerophosphoserines [GP03]	Monoacylglycerophosphoserines [GP0305]	Lysophosphatidylserines	LPS(20a:4)	C26H43NO9P					SLM:000055672				[NH3+][C@@H](COP([O-])(=O)OCC(CO[*])O[*])C([O-])=O
Glycerophospholipids [GP]	Glycerophosphoserines [GP03]	Monoacylglycerophosphoserines [GP0305]	Lysophosphatidylserines	LPS(18a:3)	C24H41NO9P					SLM:000055665				[NH3+][C@@H](COP([O-])(=O)OCC(CO[*])O[*])C([O-])=O
Glycerophospholipids [GP]	Glycerophosphoserines [GP03]	Monoacylglycerophosphoserines [GP0305]	Lysophosphatidylserines	LPS(22a:0)	C28H55NO9P	72414								[NH3+][C@@H](COP([O-])(=O)OC[C@@H](CO[*])O[*])C([O-])=O
Glycerophospholipids [GP]	Glycerophosphoserines [GP03]	Monoacylglycerophosphoserines [GP0305]	Lysophosphatidylserines	LPS(22a:1)	C28H53NO9P	72415								[NH3+][C@@H](COP([O-])(=O)OC[C@@H](CO[*])O[*])C([O-])=O
Glycerophospholipids [GP]	Glycerophosphoserines [GP03]	Monoacylglycerophosphoserines [GP0305]	Lysophosphatidylserines	LPS(22a:2)	C28H51NO9P	72416								[NH3+][C@@H](COP([O-])(=O)OC[C@@H](CO[*])O[*])C([O-])=O
Glycerophospholipids [GP]	Glycerophosphoserines [GP03]	Diacylglycerophosphoserines [GP0301]	Glycerophosphoserines	PS(32a:0)	C38H74NO10P	72050				58847				[NH3+][C@@H](COP([O-])(=O)OCC(COC([*])=O)OC([*])=O)C([O-])=O
Glycerophospholipids [GP]	Glycerophosphoserines [GP03]	Diacylglycerophosphoserines [GP0301]	Glycerophosphoserines	PS(32a:1)	C38H72NO10P	72051				58848				[NH3+][C@@H](COP([O-])(=O)OCC(COC([*])=O)OC([*])=O)C([O-])=O
Glycerophospholipids [GP]	Glycerophosphoserines [GP03]	Diacylglycerophosphoserines [GP0301]	Glycerophosphoserines	PS(32a:2)	C38H70NO10P	72052				58849				[NH3+][C@@H](COP([O-])(=O)OCC(COC([*])=O)OC([*])=O)C([O-])=O
Glycerophospholipids [GP]	Glycerophosphoserines [GP03]	Diacylglycerophosphoserines [GP0301]	Glycerophosphoserines	PS(32a:3)	C38H68NO10P	72053				58850				[NH3+][C@@H](COP([O-])(=O)OCC(COC([*])=O)OC([*])=O)C([O-])=O
Glycerophospholipids [GP]	Glycerophosphoserines [GP03]	Diacylglycerophosphoserines [GP0301]	Glycerophosphoserines	PS(34a:0)	C40H78NO10P	72057				58861				[NH3+][C@@H](COP([O-])(=O)OCC(COC([*])=O)OC([*])=O)C([O-])=O
Glycerophospholipids [GP]	Glycerophosphoserines [GP03]	Diacylglycerophosphoserines [GP0301]	Glycerophosphoserines	PS(34a:1)	C40H76NO10P	136234				58862				[NH3+][C@@H](COP([O-])(=O)OCC(COC([*])=O)OC([*])=O)C([O-])=O
Glycerophospholipids [GP]	Glycerophosphoserines [GP03]	Diacylglycerophosphoserines [GP0301]	Glycerophosphoserines	PS(34a:2)	C40H74NO10P	136248				58863				[NH3+][C@@H](COP([O-])(=O)OCC(COC([*])=O)OC([*])=O)C([O-])=O
Glycerophospholipids [GP]	Glycerophosphoserines [GP03]	Diacylglycerophosphoserines [GP0301]	Glycerophosphoserines	PS(34a:3)	C40H72NO10P	72060				58864				[NH3+][C@@H](COP([O-])(=O)OCC(COC([*])=O)OC([*])=O)C([O-])=O
Glycerophospholipids [GP]	Glycerophosphoserines [GP03]	Diacylglycerophosphoserines [GP0301]	Glycerophosphoserines	PS(36a:0)	C42H82NO10P	72064				58875				[NH3+][C@@H](COP([O-])(=O)OCC(COC([*])=O)OC([*])=O)C([O-])=O
Glycerophospholipids [GP]	Glycerophosphoserines [GP03]	Diacylglycerophosphoserines [GP0301]	Glycerophosphoserines	PS(36a:1)	C42H80NO10P	136256				58876				[NH3+][C@@H](COP([O-])(=O)OCC(COC([*])=O)OC([*])=O)C([O-])=O
Glycerophospholipids [GP]	Glycerophosphoserines [GP03]	Diacylglycerophosphoserines [GP0301]	Glycerophosphoserines	PS(36a:2)	C42H78NO10P	136257				58877				[NH3+][C@@H](COP([O-])(=O)OCC(COC([*])=O)OC([*])=O)C([O-])=O
Glycerophospholipids [GP]	Glycerophosphoserines [GP03]	Diacylglycerophosphoserines [GP0301]	Glycerophosphoserines	PS(36a:3)	C42H76NO10P	137155				58878				[NH3+][C@@H](COP([O-])(=O)OCC(COC([*])=O)OC([*])=O)C([O-])=O
Glycerophospholipids [GP]	Glycerophosphoserines [GP03]	Diacylglycerophosphoserines [GP0301]	Glycerophosphoserines	PS(36a:4)	C42H74NO10P	136247				58879				[NH3+][C@@H](COP([O-])(=O)OCC(COC([*])=O)OC([*])=O)C([O-])=O
Glycerophospholipids [GP]	Glycerophosphoserines [GP03]	Diacylglycerophosphoserines [GP0301]	Glycerophosphoserines	PS(36a:5)	C42H72NO10P	72069				58880				[NH3+][C@@H](COP([O-])(=O)OCC(COC([*])=O)OC([*])=O)C([O-])=O
Glycerophospholipids [GP]	Glycerophosphoserines [GP03]	Diacylglycerophosphoserines [GP0301]	Glycerophosphoserines	PS(38a:1)	C44H84NO10P	141303				58892				[NH3+][C@@H](COP([O-])(=O)OCC(COC([*])=O)OC([*])=O)C([O-])=O
Glycerophospholipids [GP]	Glycerophosphoserines [GP03]	Diacylglycerophosphoserines [GP0301]	Glycerophosphoserines	PS(38a:2)	C44H82NO10P	72073				58893				[NH3+][C@@H](COP([O-])(=O)OCC(COC([*])=O)OC([*])=O)C([O-])=O
Glycerophospholipids [GP]	Glycerophosphoserines [GP03]	Diacylglycerophosphoserines [GP0301]	Glycerophosphoserines	PS(38a:3)	C44H80NO10P	136258				58894				[NH3+][C@@H](COP([O-])(=O)OCC(COC([*])=O)OC([*])=O)C([O-])=O
Glycerophospholipids [GP]	Glycerophosphoserines [GP03]	Diacylglycerophosphoserines [GP0301]	Glycerophosphoserines	PS(38a:4)	C44H78NO10P	136259				58895				[NH3+][C@@H](COP([O-])(=O)OCC(COC([*])=O)OC([*])=O)C([O-])=O
Glycerophospholipids [GP]	Glycerophosphoserines [GP03]	Diacylglycerophosphoserines [GP0301]	Glycerophosphoserines	PS(38a:5)	C44H76NO10P	136260				58896				[NH3+][C@@H](COP([O-])(=O)OCC(COC([*])=O)OC([*])=O)C([O-])=O
Glycerophospholipids [GP]	Glycerophosphoserines [GP03]	Diacylglycerophosphoserines [GP0301]	Glycerophosphoserines	PS(38a:6)	C44H74NO10P	136252				58897				[NH3+][C@@H](COP([O-])(=O)OCC(COC([*])=O)OC([*])=O)C([O-])=O
Glycerophospholipids [GP]	Glycerophosphoserines [GP03]	Diacylglycerophosphoserines [GP0301]	Glycerophosphoserines	PS(40a:1)	C46H88NO10P	141306				58909				[NH3+][C@@H](COP([O-])(=O)OCC(COC([*])=O)OC([*])=O)C([O-])=O
Glycerophospholipids [GP]	Glycerophosphoserines [GP03]	Diacylglycerophosphoserines [GP0301]	Glycerophosphoserines	PS(40a:2)	C46H86NO10P	141307				58911				[NH3+][C@@H](COP([O-])(=O)OCC(COC([*])=O)OC([*])=O)C([O-])=O
Glycerophospholipids [GP]	Glycerophosphoserines [GP03]	Diacylglycerophosphoserines [GP0301]	Glycerophosphoserines	PS(40a:3)	C46H84NO10P	141308				58912				[NH3+][C@@H](COP([O-])(=O)OCC(COC([*])=O)OC([*])=O)C([O-])=O
Glycerophospholipids [GP]	Glycerophosphoserines [GP03]	Diacylglycerophosphoserines [GP0301]	Glycerophosphoserines	PS(40a:4)	C46H82NO10P	136262				58913				[NH3+][C@@H](COP([O-])(=O)OCC(COC([*])=O)OC([*])=O)C([O-])=O
Glycerophospholipids [GP]	Glycerophosphoserines [GP03]	Diacylglycerophosphoserines [GP0301]	Glycerophosphoserines	PS(40a:5)	C46H80NO10P	136268				58914				[NH3+][C@@H](COP([O-])(=O)OCC(COC([*])=O)OC([*])=O)C([O-])=O
Glycerophospholipids [GP]	Glycerophosphoserines [GP03]	Diacylglycerophosphoserines [GP0301]	Glycerophosphoserines	PS(40a:6)	C46H78NO10P	136263				58915				[NH3+][C@@H](COP([O-])(=O)OCC(COC([*])=O)OC([*])=O)C([O-])=O
Glycerophospholipids [GP]	Glycerophosphoethanolamines [GP02]	Monoacylglycerophosphoethanolamines [GP0205]	Lysophosphtidylethanolamines	LPE(16a:2)	C21H40NO7P	72386								[NH3+]CCOP([O-])(=O)OC[C@@H](CO[*])O[*]
Glycerophospholipids [GP]	Glycerophosphoethanolamines [GP02]	Monoacylglycerophosphoethanolamines [GP0205]	Lysophosphtidylethanolamines	LPE(16a:1)	C21H42NO7P		LMGP02050010	90657370	HMDB11504	SLM:000030157		DSOWUEHXZJUNID-WHXUGTBJSA-N	InChI=1S/C21H42NO7P/c1-2-3-4-5-6-7-8-9-10-11-12-13-14-15-21(24)27-18-20(23)19-29-30(25,26)28-17-16-22/h7-8,20,23H,2-6,9-19,22H2,1H3,(H,25,26)/b8-7-/t20-/m1/s1	CCCCCCC=CCCCCCCCC(=O)OCC(COP(=O)([O-])OCC[NH3+])O
Glycerophospholipids [GP]	Glycerophosphoethanolamines [GP02]	Monoacylglycerophosphoethanolamines [GP0205]	Lysophosphtidylethanolamines	LPE(16a:0)	C21H44NO7P	72384								[NH3+]CCOP([O-])(=O)OC[C@@H](CO[*])O[*]
Glycerophospholipids [GP]	Glycerophosphoethanolamines [GP02]	Monoacylglycerophosphoethanolamines [GP0205]	Lysophosphtidylethanolamines	LPE(18a:2)	C23H44NO7P	72389								[NH3+]CCOP([O-])(=O)OC[C@@H](CO[*])O[*]
Glycerophospholipids [GP]	Glycerophosphoethanolamines [GP02]	Monoacylglycerophosphoethanolamines [GP0205]	Lysophosphtidylethanolamines	LPE(18a:1)	C23H46NO7P	72388								[NH3+]CCOP([O-])(=O)OC[C@@H](CO[*])O[*]
Glycerophospholipids [GP]	Glycerophosphoethanolamines [GP02]	Monoacylglycerophosphoethanolamines [GP0205]	Lysophosphtidylethanolamines	LPE(18a:0)	C23H48NO7P	72387								[NH3+]CCOP([O-])(=O)OC[C@@H](CO[*])O[*]
Glycerophospholipids [GP]	Glycerophosphoethanolamines [GP02]	Monoacylglycerophosphoethanolamines [GP0205]	Lysophosphtidylethanolamines	LPE(20a:4)	C25H44NO7P	64569								[H][C@@](COC)(COP(O)(=O)OCCN)OC
Glycerophospholipids [GP]	Glycerophosphoethanolamines [GP02]	Monoacylglycerophosphoethanolamines [GP0205]	Lysophosphtidylethanolamines	LPE(20a:2)	C25H48NO7P	72392								[NH3+]CCOP([O-])(=O)OC[C@@H](CO[*])O[*]
Glycerophospholipids [GP]	Glycerophosphoethanolamines [GP02]	Monoacylglycerophosphoethanolamines [GP0205]	Lysophosphtidylethanolamines	LPE(20a:1)	C25H50NO7P	72391								[NH3+]CCOP([O-])(=O)OC[C@@H](CO[*])O[*]
Glycerophospholipids [GP]	Glycerophosphoethanolamines [GP02]	Monoacylglycerophosphoethanolamines [GP0205]	Lysophosphtidylethanolamines	LPE(20a:0)	C25H52NO7P	72390								[NH3+]CCOP([O-])(=O)OC[C@@H](CO[*])O[*]
Glycerophospholipids [GP]	Glycerophosphoethanolamines [GP02]	Monoacylglycerophosphoethanolamines [GP0205]	Lysophosphtidylethanolamines	LPE(22a:6)	C27H44NO7P	72734								[H][C@@](CO[*])(COP(O)(=O)OCCN)O[*]
Glycerophospholipids [GP]	Glycerophosphoethanolamines [GP02]	Monoacylglycerophosphoethanolamines [GP0205]	Lysophosphtidylethanolamines	LPE(22a:2)	C27H52NO7P	72395								[NH3+]CCOP([O-])(=O)OC[C@@H](CO[*])O[*]
Glycerophospholipids [GP]	Glycerophosphoethanolamines [GP02]	Monoacylglycerophosphoethanolamines [GP0205]	Lysophosphtidylethanolamines	LPE(22a:1)	C27H54NO7P	72394								[NH3+]CCOP([O-])(=O)OC[C@@H](CO[*])O[*]
Glycerophospholipids [GP]	Glycerophosphoethanolamines [GP02]	Monoacylglycerophosphoethanolamines [GP0205]	Lysophosphtidylethanolamines	LPE(22a:0)	C27H56NO7P	72393								[NH3+]CCOP([O-])(=O)OC[C@@H](CO[*])O[*]
Glycerophospholipids [GP]	Glycerophosphoethanolamines [GP02]	Monoacylglycerophosphoethanolamines [GP0205]	Lysophosphtidylethanolamines	LPE(24a:2)	C29H56NO7P	72398								[NH3+]CCOP([O-])(=O)OC[C@@H](CO[*])O[*]
Glycerophospholipids [GP]	Glycerophosphoethanolamines [GP02]	Monoacylglycerophosphoethanolamines [GP0205]	Lysophosphtidylethanolamines	LPE(24a:1)	C29H58NO7P	72397								[NH3+]CCOP([O-])(=O)OC[C@@H](CO[*])O[*]
Glycerophospholipids [GP]	Glycerophosphoethanolamines [GP02]	Monoacylglycerophosphoethanolamines [GP0205]	Lysophosphtidylethanolamines	LPE(24a:0)	C29H60NO7P	72396								[NH3+]CCOP([O-])(=O)OC[C@@H](CO[*])O[*]
Glycerophospholipids [GP]	Glycerophosphoethanolamines [GP02]	Monoacylglycerophosphoethanolamines [GP0205]	Lysophosphtidylethanolamines	LPE(26a:2)	C31H60NO7P	72401								[NH3+]CCOP([O-])(=O)OC[C@@H](CO[*])O[*]
Glycerophospholipids [GP]	Glycerophosphoethanolamines [GP02]	Monoacylglycerophosphoethanolamines [GP0205]	Lysophosphtidylethanolamines	LPE(26a:1)	C31H62NO7P	72400								[NH3+]CCOP([O-])(=O)OC[C@@H](CO[*])O[*]
Glycerophospholipids [GP]	Glycerophosphoethanolamines [GP02]	Monoacylglycerophosphoethanolamines [GP0205]	Lysophosphtidylethanolamines	LPE(26a:0)	C31H64NO7P	72399								[NH3+]CCOP([O-])(=O)OC[C@@H](CO[*])O[*]
Glycerophospholipids [GP]	Glycerophosphoethanolamines [GP02]	Diacylglycerophosphoethanolamines [GP0201]	Diacylglycerophosphoethanolamines	PE(32a:0)	C37H74NO8P	71711				SLM:000057151				[H][C@@](COC([*])=O)(COP([O-])(=O)OCC[NH3+])OC([*])=O
Glycerophospholipids [GP]	Glycerophosphoethanolamines [GP02]	Diacylglycerophosphoethanolamines [GP0201]	Diacylglycerophosphoethanolamines	PE(32a:1)	C37H72NO8P	71712				SLM:000057152				[H][C@@](COC([*])=O)(COP([O-])(=O)OCC[NH3+])OC([*])=O
Glycerophospholipids [GP]	Glycerophosphoethanolamines [GP02]	Diacylglycerophosphoethanolamines [GP0201]	Diacylglycerophosphoethanolamines	PE(32a:2)		71713	LMGP02010354
Glycerophospholipids [GP]	Glycerophosphoethanolamines [GP02]	Diacylglycerophosphoethanolamines [GP0201]	Diacylglycerophosphoethanolamines	PE(34a:0)	C39H78NO8P	71718				SLM:000057165				[H][C@@](COC([*])=O)(COP([O-])(=O)OCC[NH3+])OC([*])=O
Glycerophospholipids [GP]	Glycerophosphoethanolamines [GP02]	Diacylglycerophosphoethanolamines [GP0201]	Diacylglycerophosphoethanolamines	PE(34a:1)	C39H76NO8P	71720				SLM:000057166				[H][C@@](COC([*])=O)(COP([O-])(=O)OCC[NH3+])OC([*])=O
Glycerophospholipids [GP]	Glycerophosphoethanolamines [GP02]	Diacylglycerophosphoethanolamines [GP0201]	Diacylglycerophosphoethanolamines	PE(34p:1)	C39H76NO8P	136186
Glycerophospholipids [GP]	Glycerophosphoethanolamines [GP02]	Diacylglycerophosphoethanolamines [GP0201]	Diacylglycerophosphoethanolamines	PE(34a:2)	C39H74NO8P	71721				SLM:000057167				[H][C@@](COC([*])=O)(COP([O-])(=O)OCC[NH3+])OC([*])=O
Glycerophospholipids [GP]	Glycerophosphoethanolamines [GP02]	Diacylglycerophosphoethanolamines [GP0201]	Diacylglycerophosphoethanolamines	PE(34p:2)		136188
Glycerophospholipids [GP]	Glycerophosphoethanolamines [GP02]	Diacylglycerophosphoethanolamines [GP0201]	Diacylglycerophosphoethanolamines	PE(36a:0)	C41H82NO8P	134435				SLM:000057179				[H][C@@](COC([*])=O)(COP([O-])(=O)OCC[NH3+])OC([*])=O
Glycerophospholipids [GP]	Glycerophosphoethanolamines [GP02]	Diacylglycerophosphoethanolamines [GP0201]	Diacylglycerophosphoethanolamines	PE(36a:1)	C41H80NO8P	134451				SLM:000057180				[H][C@@](COC([*])=O)(COP([O-])(=O)OCC[NH3+])OC([*])=O
Glycerophospholipids [GP]	Glycerophosphoethanolamines [GP02]	Diacylglycerophosphoethanolamines [GP0201]	Diacylglycerophosphoethanolamines	PE(36a:2)	C41H78NO8P	141588				SLM:000057181				[H][C@@](COC([*])=O)(COP([O-])(=O)OCC[NH3+])OC([*])=O
Glycerophospholipids [GP]	Glycerophosphoethanolamines [GP02]	Diacylglycerophosphoethanolamines [GP0201]	Diacylglycerophosphoethanolamines	PE(36p:1)		136192
Glycerophospholipids [GP]	Glycerophosphoethanolamines [GP02]	Diacylglycerophosphoethanolamines [GP0201]	Diacylglycerophosphoethanolamines	PE(36a:3)	C41H76NO8P	141589								[H][C@@](COC([*])=O)(COP([O-])(=O)OCC[NH3+])OC([*])=O
Glycerophospholipids [GP]	Glycerophosphoethanolamines [GP02]	Diacylglycerophosphoethanolamines [GP0201]	Diacylglycerophosphoethanolamines	PE(36p:2)		136206
Glycerophospholipids [GP]	Glycerophosphoethanolamines [GP02]	Diacylglycerophosphoethanolamines [GP0201]	Diacylglycerophosphoethanolamines	PE(36a:4)	C41H74NO8P	134271								[H][C@@](COC([*])=O)(COP([O-])(=O)OCC[NH3+])OC([*])=O
Glycerophospholipids [GP]	Glycerophosphoethanolamines [GP02]	Diacylglycerophosphoethanolamines [GP0201]	Diacylglycerophosphoethanolamines	PE(36p:3)		132672
Glycerophospholipids [GP]	Glycerophosphoethanolamines [GP02]	Diacylglycerophosphoethanolamines [GP0201]	Diacylglycerophosphoethanolamines	PE(36a:5)	C41H72NO8P	71731				SLM:000057184				[H][C@@](COC([*])=O)(COP([O-])(=O)OCC[NH3+])OC([*])=O
Glycerophospholipids [GP]	Glycerophosphoethanolamines [GP02]	Diacylglycerophosphoethanolamines [GP0201]	Diacylglycerophosphoethanolamines	PE(36p:4)		132673
Glycerophospholipids [GP]	Glycerophosphoethanolamines [GP02]	Diacylglycerophosphoethanolamines [GP0201]	Diacylglycerophosphoethanolamines	PE(38a:0)	C43H86NO8P	134459				SLM:000057195				[NH3+]CCOP([O-])(=O)OC[C@@H](COC([*])=O)OC([*])=O
Glycerophospholipids [GP]	Glycerophosphoethanolamines [GP02]	Diacylglycerophosphoethanolamines [GP0201]	Diacylglycerophosphoethanolamines	PE(38a:1)	C43H84NO8P	71734				SLM:000057196				[NH3+]CCOP([O-])(=O)OC[C@@H](COC([*])=O)OC([*])=O
Glycerophospholipids [GP]	Glycerophosphoethanolamines [GP02]	Diacylglycerophosphoethanolamines [GP0201]	Diacylglycerophosphoethanolamines	PE(38a:2)	C43H82NO8P	136382				SLM:000057197				[NH3+]CCOP([O-])(=O)OC[C@@H](COC([*])=O)OC([*])=O
Glycerophospholipids [GP]	Glycerophosphoethanolamines [GP02]	Diacylglycerophosphoethanolamines [GP0201]	Diacylglycerophosphoethanolamines	PE(38a:3)	C43H80NO8P	141590				SLM:000057198				[NH3+]CCOP([O-])(=O)OC[C@@H](COC([*])=O)OC([*])=O
Glycerophospholipids [GP]	Glycerophosphoethanolamines [GP02]	Diacylglycerophosphoethanolamines [GP0201]	Diacylglycerophosphoethanolamines	PE(38a:4)	C43H78NO8P	134270				SLM:000399872				[NH3+]CCOP([O-])(=O)OC[C@@H](COC([*])=O)OC([*])=O
Glycerophospholipids [GP]	Glycerophosphoethanolamines [GP02]	Diacylglycerophosphoethanolamines [GP0201]	Diacylglycerophosphoethanolamines	PE(38a:5)	C43H76NO8P	134239				SLM:000057200				[NH3+]CCOP([O-])(=O)OC[C@@H](COC([*])=O)OC([*])=O
Glycerophospholipids [GP]	Glycerophosphoethanolamines [GP02]	Diacylglycerophosphoethanolamines [GP0201]	Diacylglycerophosphoethanolamines	PE(38p:4)		136203
Glycerophospholipids [GP]	Glycerophosphoethanolamines [GP02]	Diacylglycerophosphoethanolamines [GP0201]	Diacylglycerophosphoethanolamines	PE(38a:6)	C43H74NO8P	134428				SLM:000057201				[NH3+]CCOP([O-])(=O)OC[C@@H](COC([*])=O)OC([*])=O
Glycerophospholipids [GP]	Glycerophosphoethanolamines [GP02]	Diacylglycerophosphoethanolamines [GP0201]	Diacylglycerophosphoethanolamines	PE(38p:5)		132674				SLM:000057201
Glycerophospholipids [GP]	Glycerophosphoethanolamines [GP02]	Diacylglycerophosphoethanolamines [GP0201]	Diacylglycerophosphoethanolamines	PE(40a:0)	C45H90NO8P	134502				SLM:000057212				[NH3+]CCOP([O-])(=O)OC[C@@H](COC([*])=O)OC([*])=O
Glycerophospholipids [GP]	Glycerophosphoethanolamines [GP02]	Diacylglycerophosphoethanolamines [GP0201]	Diacylglycerophosphoethanolamines	PE(40a:1)	C45H88NO8P	134493				SLM:000057213				[NH3+]CCOP([O-])(=O)OC[C@@H](COC([*])=O)OC([*])=O
Glycerophospholipids [GP]	Glycerophosphoethanolamines [GP02]	Diacylglycerophosphoethanolamines [GP0201]	Diacylglycerophosphoethanolamines	PE(40a:2)	C45H86NO8P	71742				SLM:000057215				[NH3+]CCOP([O-])(=O)OC[C@@H](COC([*])=O)OC([*])=O
Glycerophospholipids [GP]	Glycerophosphoethanolamines [GP02]	Diacylglycerophosphoethanolamines [GP0201]	Diacylglycerophosphoethanolamines	PE(40a:3)	C45H84NO8P	71743				SLM:000057216				[NH3+]CCOP([O-])(=O)OC[C@@H](COC([*])=O)OC([*])=O
Glycerophospholipids [GP]	Glycerophosphoethanolamines [GP02]	Diacylglycerophosphoethanolamines [GP0201]	Diacylglycerophosphoethanolamines	PE(40a:4)	C45H82NO8P	71744				SLM:000057217				[NH3+]CCOP([O-])(=O)OC[C@@H](COC([*])=O)OC([*])=O
Glycerophospholipids [GP]	Glycerophosphoethanolamines [GP02]	Diacylglycerophosphoethanolamines [GP0201]	Diacylglycerophosphoethanolamines	PE(40a:5)	C45H80NO8P	134423				SLM:000057218				[NH3+]CCOP([O-])(=O)OC[C@@H](COC([*])=O)OC([*])=O
Glycerophospholipids [GP]	Glycerophosphoethanolamines [GP02]	Diacylglycerophosphoethanolamines [GP0201]	Diacylglycerophosphoethanolamines	PE(40a:6)	C45H78NO8P	134241				SLM:000057219				[NH3+]CCOP([O-])(=O)OC[C@@H](COC([*])=O)OC([*])=O
Glycerophospholipids [GP]	Glycerophosphoethanolamines [GP02]	Diacylglycerophosphoethanolamines [GP0201]	Diacylglycerophosphoethanolamines	PE(40a:7)		71747				SLM:000057230				[NH3+]CCOP([O-])(=O)OC[C@@H](COC([*])=O)OC([*])=O
Glycerophospholipids [GP]	Glycerophosphoethanolamines [GP02]	Diacylglycerophosphoethanolamines [GP0201]	Diacylglycerophosphoethanolamines	PE(42a:1)	C47H92NO8P	71748				SLM:000057231				[NH3+]CCOP([O-])(=O)OC[C@@H](COC([*])=O)OC([*])=O
Glycerophospholipids [GP]	Glycerophosphoethanolamines [GP02]	Diacylglycerophosphoethanolamines [GP0201]	Diacylglycerophosphoethanolamines	PE(42a:5)	C47H84NO8P	71752				SLM:000057237				[NH3+]CCOP([O-])(=O)OC[C@@H](COC([*])=O)OC([*])=O
Glycerophospholipids [GP]	Glycerophosphoethanolamines [GP02]	Diacylglycerophosphoethanolamines [GP0201]	Diacylglycerophosphoethanolamines	PE(42p:5)
Glycerophospholipids [GP]	Glycerophosphoethanolamines [GP02]	Diacylglycerophosphoethanolamines [GP0201]	Diacylglycerophosphoethanolamines	PE(42a:6)	C47H82NO8P	71753				SLM:000057238				[NH3+]CCOP([O-])(=O)OC[C@@H](COC([*])=O)OC([*])=O
Glycerophospholipids [GP]	Glycerophosphoethanolamines [GP02]	Diacylglycerophosphoethanolamines [GP0201]	Diacylglycerophosphoethanolamines	PE(42p:6)
Glycerophospholipids [GP]	Glycerophosphoethanolamines [GP02]	Diacylglycerophosphoethanolamines [GP0201]	Diacylglycerophosphoethanolamines	PE(42a:7)	C47H80NO8P	71754				SLM:000057249				[NH3+]CCOP([O-])(=O)OC[C@@H](COC([*])=O)OC([*])=O
Sphingolipids [SP]	sphingoid base [SP01]		Sphingoid bases	Sphinganine (d17:0)	C17H37NO2		LMSP01040003	3247037				KFQUQCFJDMSIJF-DLBZAZTESA-N	InChI=1S/C17H37NO2/c1-2-3-4-5-6-7-8-9-10-11-12-13-14-17(20)16(18)15-19/h16-17,19-20H,2-15,18H2,1H3/t16-,17+/m0/s1
Sphingolipids [SP]	sphingoid base [SP01]		Sphingoid bases	Sphinganine (d18:0)	C18H39NO2	16566	LMSP01020001	91486	HMDB00269		C00836	OTKJDMGTUTTYMP-ZWKOTPCHSA-N	InChI=1S/C18H39NO2/c1-2-3-4-5-6-7-8-9-10-11-12-13-14-15-18(21)17(19)16-20/h17-18,20-21H,2-16,19H2,1H3/t17-,18+/m0/s1
Sphingolipids [SP]	sphingoid base [SP01]		Sphingoid bases	Sphingosine (d17:1)	C17H35NO2	74220	LMSP01040002	5283557				RBEJCQPPFCKTRZ-LHMZYYNSSA-N	InChI=1S/C17H35NO2/c1-2-3-4-5-6-7-8-9-10-11-12-13-14-17(20)16(18)15-19/h13-14,16-17,19-20H,2-12,15,18H2,1H3/b14-13+/t16-,17+/m0/s1
Sphingolipids [SP]	sphingoid base [SP01]		Sphingoid bases	Sphingosine (d18:1)	C18H37NO2	16393	LMSP01010001	5280335	HMDB00252		C00319	WWUZIQQURGPMPG-KRWOKUGFSA-N	InChI=1S/C20H25NO2/c1-5-21(6-2)18(17-13-8-7-9-14-17)20(22)23-19-15(3)11-10-12-16(19)4/h7-14,18H,5-6H2,1-4H3
Sphingolipids [SP]	sphingoid base [SP01]		Sphingoid bases	Sphingadienine d18:2	C18H35NO2	73889	LMSP01080002	42608343				KWDXKYNWAKMLKK-YQDZIVAPSA-N	InChI=1S/C18H35NO2/c1-2-3-4-5-6-7-8-9-10-11-12-13-14-15-18(21)17(19)16-20/h4-5,14-15,17-18,20-21H,2-3,6-13,16,19H2,1H3/b5-4-,15-14+/t17-,18+/m0/s1	CCC\C=C/CCCCCCCC\C=C\[C@@H](O)[C@@H](N)CO
Sphingolipids [SP]	sphingoid base [SP01]		Sphingoid bases	Phytosphingosine t18:0	C18H37NO2	46961	LMSP01030001
Sphingolipids [SP]	sphingoid base [SP01]		Sphingoid bases	Sphinganine 1-phosphate (d18:0-P)	C18H40NO5P	16893	LMSP01050002	644260	HMDB01383		C01120	YHEDRJPUIRMZMP-ZWKOTPCHSA-N	InChI=1S/C18H40NO5P/c1-2-3-4-5-6-7-8-9-10-11-12-13-14-15-18(20)17(19)16-24-25(21,22)23/h17-18,20H,2-16,19H2,1H3,(H2,21,22,23)/t17-,18+/m0/s1	CCCCCCCCCCCCCCC[C@@H](O)[C@@H](N)COP(O)(O)=O
Sphingolipids [SP]	sphingoid base [SP01]		Sphingoid bases	Sphingosine 1-phosphate (d18:1-P)	C18H38NO5P	37550	LMSP01050001	5283560	HMDB00277		C06124	DUYSYHSSBDVJSM-KRWOKUGFSA-N	InChI=1S/C18H38NO5P/c1-2-3-4-5-6-7-8-9-10-11-12-13-14-15-18(20)17(19)16-24-25(21,22)23/h14-15,17-18,20H,2-13,16,19H2,1H3,(H2,21,22,23)/b15-14+/t17-,18+/m0/s1	CCCCCCCCCCCCC\C=C\[C@@H](O)[C@@H](N)COP(O)(O)=O
Sphingolipids [SP]	Ceramides [SP02]		Ceramides	Cer(d16:1/22:0)	C38H75NO3		LMSP02010016	10627306		SLM:000391893		RIGQYOKCOHPLTC-NUKVNZTCSA-N	InChI=1S/C38H75NO3/c1-3-5-7-9-11-13-15-16-17-18-19-20-21-22-24-26-28-30-32-34-38(42)39-36(35-40)37(41)33-31-29-27-25-23-14-12-10-8-6-4-2/h31,33,36-37,40-41H,3-30,32,34-35H2,1-2H3,(H,39,42)/b33-31+/t36-,37+/m0/s1	OC[C@H](NC([*])=O)[C@H](O)[*]
Sphingolipids [SP]	Ceramides [SP02]		Ceramides	Cer(d18:1/12:0)	C30H59NO3	72956	LMSP02010002	5283562	HMDB04947	SLM:000392126		HXFPPRPLRSPNIB-VARSQMIESA-N	InChI=1S/C30H59NO3/c1-3-5-7-9-11-13-14-15-16-18-19-21-23-25-29(33)28(27-32)31-30(34)26-24-22-20-17-12-10-8-6-4-2/h23,25,28-29,32-33H,3-22,24,26-27H2,1-2H3,(H,31,34)/b25-23+/t28-,29+/m0/s1	CCCCCCCCCCCCC\C=C\[C@@H](O)[C@H](CO)NC(=O)CCCCCCCCCCC
Sphingolipids [SP]	Ceramides [SP02]		Ceramides	Cer(d18:1/14:0)	C32H63NO3	72957	LMSP02010001	5282310		SLM:000392128	C13916	ZKRPGPZHULJLKJ-JHRQRACZSA-N	InChI=1S/C32H63NO3/c1-3-5-7-9-11-13-15-16-18-19-21-23-25-27-31(35)30(29-34)33-32(36)28-26-24-22-20-17-14-12-10-8-6-4-2/h25,27,30-31,34-35H,3-24,26,28-29H2,1-2H3,(H,33,36)/b27-25+/t30-,31+/m0/s1	CCCCCCCCCCCCC\C=C\[C@@H](O)[C@H](CO)NC(=O)CCCCCCCCCCCCC
Sphingolipids [SP]	Ceramides [SP02]		Ceramides	Cer(d18:1/14:1)	C32H61NO3					SLM:000392129				OC[C@H](NC([*])=O)[C@H](O)[*]
Sphingolipids [SP]	Ceramides [SP02]		Ceramides	Cer(d18:1/16:0)	C34H67NO3	72959	LMSP02010004	5283564	HMDB04949	SLM:000392131		YDNKGFDKKRUKPY-TURZORIXSA-N	InChI=1S/C34H67NO3/c1-3-5-7-9-11-13-15-17-19-21-23-25-27-29-33(37)32(31-36)35-34(38)30-28-26-24-22-20-18-16-14-12-10-8-6-4-2/h27,29,32-33,36-37H,3-26,28,30-31H2,1-2H3,(H,35,38)/b29-27+/t32-,33+/m0/s1
Sphingolipids [SP]	Ceramides [SP02]		Ceramides	Cer(d18:1/16:1)	C34H65NO3					SLM:000392132				OC[C@H](NC([*])=O)[C@H](O)[*]
Sphingolipids [SP]	Ceramides [SP02]		Ceramides	Cer(d18:1/18:0)	C36H71NO3	72961	LMSP02010006	5283565	HMDB04950	SLM:000392135		VODZWWMEJITOND-NXCSZAMKSA-N	InChI=1S/C36H71NO3/c1-3-5-7-9-11-13-15-17-18-20-22-24-26-28-30-32-36(40)37-34(33-38)35(39)31-29-27-25-23-21-19-16-14-12-10-8-6-4-2/h29,31,34-35,38-39H,3-28,30,32-33H2,1-2H3,(H,37,40)/b31-29+/t34-,35+/m0/s1	CCCCCCCCCCCCCCCCCC(=O)N[C@@H](CO)[C@H](O)\C=C\CCCCCCCCCCCCC
Sphingolipids [SP]	Ceramides [SP02]		Ceramides	Cer(d18:1/18:1(9Z))	C36H69NO3	77996	LMSP02010003	5283563	HMDB04948	SLM:000392136		OBFSLMQLPNKVRW-RHPAUOISSA-N	InChI=1S/C36H69NO3/c1-3-5-7-9-11-13-15-17-18-20-22-24-26-28-30-32-36(40)37-34(33-38)35(39)31-29-27-25-23-21-19-16-14-12-10-8-6-4-2/h17-18,29,31,34-35,38-39H,3-16,19-28,30,32-33H2,1-2H3,(H,37,40)/b18-17-,31-29+/t34-,35+/m0/s1	CCCCCCCCCCCCC\C=C\[C@@H](O)[C@H](CO)NC(=O)CCCCCCC\C=C/CCCCCCCC
Sphingolipids [SP]	Ceramides [SP02]		Ceramides	Cer(d18:1/18:2)	C36H67NO3					SLM:000392137				OC[C@H](NC([*])=O)[C@H](O)[*]
Sphingolipids [SP]	Ceramides [SP02]		Ceramides	Cer(d18:1/20:0)	C38H75NO3	72962	LMSP02010007	7850625	HMDB04951	SLM:000392142		XWBWIAOWSABHFI-NUKVNZTCSA-N	InChI=1S/C21H22N2O5S/c1-2-27-15-8-4-3-6-13(15)10-11-18(25)28-12-17(24)23-21-19(20(22)26)14-7-5-9-16(14)29-21/h3-4,6,8,10-11H,2,5,7,9,12H2,1H3,(H2,22,26)(H,23,24)/b11-10+	CCCCCCCCCCCCCCCCCCCC(=O)N[C@@H](CO)[C@H](O)\C=C\CCCCCCCCCCCCC
Sphingolipids [SP]	Ceramides [SP02]		Ceramides	Cer(d18:1/20:1)	C38H73NO3	85199				SLM:000392143				CCCCCCCCCCCCC\C=C\[C@@H](O)[C@H](CO)NC([*])=O
Sphingolipids [SP]	Ceramides [SP02]		Ceramides	Cer(d18:1/22:0)	C40H79NO3	72966	LMSP02010008	5283567	HMDB04952	SLM:000392149		KEPQASGDXIEOIL-GLQCRSEXSA-N	InChI=1S/C40H79NO3/c1-3-5-7-9-11-13-15-17-18-19-20-21-22-24-26-28-30-32-34-36-40(44)41-38(37-42)39(43)35-33-31-29-27-25-23-16-14-12-10-8-6-4-2/h33,35,38-39,42-43H,3-32,34,36-37H2,1-2H3,(H,41,44)/b35-33+/t38-,39+/m0/s1	CCCCCCCCCCCCCCCCCCCCCC(=O)N[C@@H](CO)[C@H](O)\C=C\CCCCCCCCCCCCC
Sphingolipids [SP]	Ceramides [SP02]		Ceramides	Cer(d18:1/22:1)	C40H77NO3	84701			HMDB11775	SLM:000392150		YHMJTZZWEXBHQK-MUDOESHNSA-N	InChI=1S/C40H77NO3/c1-3-5-7-9-11-13-15-17-18-19-20-21-22-24-26-28-30-32-34-36-40(44)41-38(37-42)39(43)35-33-31-29-27-25-23-16-14-12-10-8-6-4-2/h17-18,33,35,38-39,42-43H,3-16,19-32,34,36-37H2,1-2H3,(H,41,44)/b18-17-,35-33+/t38-,39+/m0/s1	CCCCCCCCCCCCC\C=C\[C@@H](O)[C@H](CO)NC(=O)CCCCCCCCCCC\C=C/CCCCCCCC
Sphingolipids [SP]	Ceramides [SP02]		Ceramides	Cer(d18:1/24:0)	C42H83NO3	72965	LMSP02010012	5283571	HMDB04956	SLM:000392156		ZJVVOYPTFQEGPH-AUTSUKAISA-N	InChI=1S/C42H83NO3/c1-3-5-7-9-11-13-15-17-18-19-20-21-22-23-24-26-28-30-32-34-36-38-42(46)43-40(39-44)41(45)37-35-33-31-29-27-25-16-14-12-10-8-6-4-2/h35,37,40-41,44-45H,3-34,36,38-39H2,1-2H3,(H,43,46)/b37-35+/t40-,41+/m0/s1
Sphingolipids [SP]	Ceramides [SP02]		Ceramides	Cer(d18:1/24:1(15Z))	C42H81NO3	74450	LMSP02010009	5283568	HMDB04953	SLM:000392157		VJSBNBBOSZJDKB-KPEYJIHVSA-N	InChI=1S/C42H81NO3/c1-3-5-7-9-11-13-15-17-18-19-20-21-22-23-24-26-28-30-32-34-36-38-42(46)43-40(39-44)41(45)37-35-33-31-29-27-25-16-14-12-10-8-6-4-2/h17-18,35,37,40-41,44-45H,3-16,19-34,36,38-39H2,1-2H3,(H,43,46)/b18-17-,37-35+/t40-,41+/m0/s1	CCCCCCCCCCCC\C=C\[C@@H](O)[C@H](CO)NC(=O)CCCCCCCCCCCCC\C=C/CCCCCCCC
Sphingolipids [SP]	Ceramides [SP02]		Ceramides	Cer(d18:1/26:0)	C44H87NO3	72968	LMSP02010011	5283570	HMDB04955	SLM:000392161		CJROVRTUSFQVMR-GVOPMEMSSA-N	InChI=1S/C44H87NO3/c1-3-5-7-9-11-13-15-17-18-19-20-21-22-23-24-25-26-28-30-32-34-36-38-40-44(48)45-42(41-46)43(47)39-37-35-33-31-29-27-16-14-12-10-8-6-4-2/h37,39,42-43,46-47H,3-36,38,40-41H2,1-2H3,(H,45,48)/b39-37+/t42-,43+/m0/s1	CCCCCCCCCCCCCCCCCCCCCCCCCC(=O)N[C@@H](CO)[C@H](O)\C=C\CCCCCCCCCCCCC
Sphingolipids [SP]	Ceramides [SP02]		Ceramides	Cer(d18:1/26:1(17Z))	C44H85NO3	84375	LMSP02010010	5283569	HMDB04954	SLM:000392162		RBWQERGGVBSKJY-BWFPRIDFSA-N	InChI=1S/C44H85NO3/c1-3-5-7-9-11-13-15-17-18-19-20-21-22-23-24-25-26-28-30-32-34-36-38-40-44(48)45-42(41-46)43(47)39-37-35-33-31-29-27-16-14-12-10-8-6-4-2/h17-18,37,39,42-43,46-47H,3-16,19-36,38,40-41H2,1-2H3,(H,45,48)/b18-17-,39-37+/t42-,43+/m0/s1	CCCCCCCCCCCCC\C=C\[C@@H](O)[C@H](CO)NC(=O)CCCCCCCCCCCCCCC\C=C/CCCCCCCC
Sphingolipids [SP]	Ceramides [SP02]		Ceramides	Cer(d18:0/16:0)	C34H69NO3	67042	LMSP02020001	5283572	HMDB11760	SLM:000392066		GCGTXOVNNFGTPQ-JHOUSYSJSA-N	InChI=1S/C34H69NO3/c1-3-5-7-9-11-13-15-17-19-21-23-25-27-29-33(37)32(31-36)35-34(38)30-28-26-24-22-20-18-16-14-12-10-8-6-4-2/h32-33,36-37H,3-31H2,1-2H3,(H,35,38)/t32-,33+/m0/s1	CCCCCCCCCCCCCCC[C@@H](O)[C@H](CO)NC(=O)CCCCCCCCCCCCCCC
Sphingolipids [SP]	Ceramides [SP02]		Ceramides	Cer(d18:0/18:0)	C36H73NO3	67033	LMSP02020008	5283573	HMDB11761	SLM:000392071		KZTJQXAANJHSCE-OIDHKYIRSA-N	InChI=1S/C36H73NO3/c1-3-5-7-9-11-13-15-17-18-20-22-24-26-28-30-32-36(40)37-34(33-38)35(39)31-29-27-25-23-21-19-16-14-12-10-8-6-4-2/h34-35,38-39H,3-33H2,1-2H3,(H,37,40)/t34-,35+/m0/s1	CCCCCCCCCCCCCCCCCC(=O)N[C@@H](CO)[C@H](O)CCCCCCCCCCCCCCC
Sphingolipids [SP]	Ceramides [SP02]		Ceramides	Cer(d18:0/18:1(9Z))	C36H71NO3	74100	LMSP02020015	6442676	HMDB11763	SLM:000392072		MJQIARGPQMNBGT-WWUCIAQXSA-N	InChI=1S/C36H71NO3/c1-3-5-7-9-11-13-15-17-18-20-22-24-26-28-30-32-36(40)37-34(33-38)35(39)31-29-27-25-23-21-19-16-14-12-10-8-6-4-2/h17-18,34-35,38-39H,3-16,19-33H2,1-2H3,(H,37,40)/b18-17-/t34-,35+/m0/s1	CCCCCCCCCCCCCCC[C@@H](O)[C@H](CO)NC(=O)CCCCCCC\C=C/CCCCCCCC
Sphingolipids [SP]	Ceramides [SP02]		Ceramides	Cer(d18:0/20:0)	C38H77NO3	67027	LMSP02020009	5283574	HMDB11764	SLM:000392078		ZWAUSWHRQBSECP-PQQNNWGCSA-N	InChI=1S/C38H77NO3/c1-3-5-7-9-11-13-15-17-18-19-20-22-24-26-28-30-32-34-38(42)39-36(35-40)37(41)33-31-29-27-25-23-21-16-14-12-10-8-6-4-2/h36-37,40-41H,3-35H2,1-2H3,(H,39,42)/t36-,37+/m0/s1	CCCCCCCCCCCCCCCCCCCC(=O)N[C@@H](CO)[C@H](O)CCCCCCCCCCCCCCC
Sphingolipids [SP]	Ceramides [SP02]		Ceramides	Cer(d18:0/22:0)	C40H81NO3	67021	LMSP02020010	5283575	HMDB11765	SLM:000392085		SXPRAKSDHOEHIG-ZESVVUHVSA-N	InChI=1S/C40H81NO3/c1-3-5-7-9-11-13-15-17-18-19-20-21-22-24-26-28-30-32-34-36-40(44)41-38(37-42)39(43)35-33-31-29-27-25-23-16-14-12-10-8-6-4-2/h38-39,42-43H,3-37H2,1-2H3,(H,41,44)/t38-,39+/m0/s1	CCCCCCCCCCCCCCCCCCCCCC(=O)N[C@@H](CO)[C@H](O)CCCCCCCCCCCCCCC
Sphingolipids [SP]	Ceramides [SP02]		Ceramides	Cer(d18:0/24:0)	C42H85NO3	52961	LMSP02020012	5283577	HMDB11768	SLM:000392092		BPLYVSYSBPLDOA-WVILEFPPSA-N	InChI=1S/C42H85NO3/c1-3-5-7-9-11-13-15-17-18-19-20-21-22-23-24-26-28-30-32-34-36-38-42(46)43-40(39-44)41(45)37-35-33-31-29-27-25-16-14-12-10-8-6-4-2/h40-41,44-45H,3-39H2,1-2H3,(H,43,46)/t40-,41+/m0/s1	CCCCCCCCCCCCCCCCCCCCCCCC(=O)N[C@@H](CO)[C@H](O)CCCCCCCCCCCCCCC
Sphingolipids [SP]	Ceramides [SP02]		Ceramides	Cer(d18:0/24:1(15Z))	C42H83NO3	74130	LMSP02020011	5283576	HMDB11769	SLM:000392093		YUULKFVZRXQHPM-ATHUGRIKSA-N	InChI=1S/C42H83NO3/c1-3-5-7-9-11-13-15-17-18-19-20-21-22-23-24-26-28-30-32-34-36-38-42(46)43-40(39-44)41(45)37-35-33-31-29-27-25-16-14-12-10-8-6-4-2/h17-18,40-41,44-45H,3-16,19-39H2,1-2H3,(H,43,46)/b18-17-/t40-,41+/m0/s1	CCCCCCCCCCCCCCC[C@@H](O)[C@H](CO)NC(=O)CCCCCCCCCCCCC\C=C/CCCCCCCC
Sphingolipids [SP]	Ceramides [SP02]		Ceramides	Cer(d18:0/26:0)	C44H89NO3	52962	LMSP02020014	644245	HMDB11771	SLM:000392097		NWERZHCPHDHUMO-WZYYJWNZSA-N	InChI=1S/C44H89NO3/c1-3-5-7-9-11-13-15-17-18-19-20-21-22-23-24-25-26-28-30-32-34-36-38-40-44(48)45-42(41-46)43(47)39-37-35-33-31-29-27-16-14-12-10-8-6-4-2/h42-43,46-47H,3-41H2,1-2H3,(H,45,48)/t42-,43+/m0/s1
Sphingolipids [SP]	Ceramides [SP02]		Ceramides	Cer(d18:0/26:1(17Z))	C44H87NO3	74132	LMSP02020013	5283578	HMDB11772	SLM:000392098		CTSPXOBSUIWAAB-SNMLQRCYSA-N	InChI=1S/C44H87NO3/c1-3-5-7-9-11-13-15-17-18-19-20-21-22-23-24-25-26-28-30-32-34-36-38-40-44(48)45-42(41-46)43(47)39-37-35-33-31-29-27-16-14-12-10-8-6-4-2/h17-18,42-43,46-47H,3-16,19-41H2,1-2H3,(H,45,48)/b18-17-/t42-,43+/m0/s1
Sphingolipids [SP]	Phosphosphingolipids [SP03]		Sphingomyelins	SM 32:2	C37H73N2O6P	72510								C[N+](C)(C)CCOP([O-])(=O)OC[C@H](NC([*])=O)[C@H](O)[*]
Sphingolipids [SP]	Phosphosphingolipids [SP03]		Sphingomyelins	SM 32:1	C37H75N2O6P	64586								[H][C@](C)(O)[C@]([H])(COP([O-])(=O)OCC[N+](C)(C)C)NC(C)=O
Sphingolipids [SP]	Phosphosphingolipids [SP03]		Sphingomyelins	SM 32:0	C37H77N2O6P	72509								C[N+](C)(C)CCOP([O-])(=O)OC[C@H](NC([*])=O)[C@H](O)[*]
Sphingolipids [SP]	Phosphosphingolipids [SP03]		Sphingomyelins	SM 33:2	C38H75N2O6P	85814								C[N+](C)(C)CCOP([O-])(=O)OC[C@H](NC([*])=O)[C@H](O)[*]
Sphingolipids [SP]	Phosphosphingolipids [SP03]		Sphingomyelins	SM 34:2	C39H77N2O6P	64587								[H][C@@](O)([*])[C@]([H])(COP([O-])(=O)OCC[N+](C)(C)C)NC([*])=O
Sphingolipids [SP]	Phosphosphingolipids [SP03]		Sphingomyelins	SM 34:1	C39H79N2O6P	72514								C[N+](C)(C)CCOP([O-])(=O)OC[C@H](NC([*])=O)[C@H](O)[*]
Sphingolipids [SP]	Phosphosphingolipids [SP03]		Sphingomyelins	SM 34:0	C39H81N2O6P	72513								C[N+](C)(C)CCOP([O-])(=O)OC[C@H](NC([*])=O)[C@H](O)[*]
Sphingolipids [SP]	Phosphosphingolipids [SP03]		Sphingomyelins	SM 36:3	C41H79N2O6P	72520								C[N+](C)(C)CCOP([O-])(=O)OC[C@H](NC([*])=O)[C@H](O)[*]
Sphingolipids [SP]	Phosphosphingolipids [SP03]		Sphingomyelins	SM 36:2	C41H81N2O6P	72519								C[N+](C)(C)CCOP([O-])(=O)OC[C@H](NC([*])=O)[C@H](O)[*]
Sphingolipids [SP]	Phosphosphingolipids [SP03]		Sphingomyelins	SM 36:1	C41H83N2O6P	72518								C[N+](C)(C)CCOP([O-])(=O)OC[C@H](NC([*])=O)[C@H](O)[*]
Sphingolipids [SP]	Phosphosphingolipids [SP03]		Sphingomyelins	SM 36:0	C41H85N2O6P	72517								C[N+](C)(C)CCOP([O-])(=O)OC[C@H](NC([*])=O)[C@H](O)[*]
Sphingolipids [SP]	Phosphosphingolipids [SP03]		Sphingomyelins	SM 38:3	C43H83N2O6P	72525								C[N+](C)(C)CCOP([O-])(=O)OC[C@H](NC([*])=O)[C@H](O)[*]
Sphingolipids [SP]	Phosphosphingolipids [SP03]		Sphingomyelins	SM 38:2	C43H85N2O6P	72524								C[N+](C)(C)CCOP([O-])(=O)OC[C@H](NC([*])=O)[C@H](O)[*]
Sphingolipids [SP]	Phosphosphingolipids [SP03]		Sphingomyelins	SM 38:1	C43H87N2O6P	72523								C[N+](C)(C)CCOP([O-])(=O)OC[C@H](NC([*])=O)[C@H](O)[*]
Sphingolipids [SP]	Phosphosphingolipids [SP03]		Sphingomyelins	SM 38:0	C43H89N2O6P	72522								C[N+](C)(C)CCOP([O-])(=O)OC[C@H](NC([*])=O)[C@H](O)[*]
Sphingolipids [SP]	Phosphosphingolipids [SP03]		Sphingomyelins	SM 40:3	C45H87N2O6P	72530								C[N+](C)(C)CCOP([O-])(=O)OC[C@H](NC([*])=O)[C@H](O)[*]
Sphingolipids [SP]	Phosphosphingolipids [SP03]		Sphingomyelins	SM 40:2	C45H89N2O6P	72529								C[N+](C)(C)CCOP([O-])(=O)OC[C@H](NC([*])=O)[C@H](O)[*]
Sphingolipids [SP]	Phosphosphingolipids [SP03]		Sphingomyelins	SM 40:1	C45H91N2O6P	72528								C[N+](C)(C)CCOP([O-])(=O)OC[C@H](NC([*])=O)[C@H](O)[*]
Sphingolipids [SP]	Phosphosphingolipids [SP03]		Sphingomyelins	SM 40:0	C45H93N2O6P	72527								C[N+](C)(C)CCOP([O-])(=O)OC[C@H](NC([*])=O)[C@H](O)[*]
Sphingolipids [SP]	Phosphosphingolipids [SP03]		Sphingomyelins	SM 41:2	C46H91N2O6P	85762								C[N+](C)(C)CCOP([O-])(=O)OC[C@H](NC([*])=O)[C@H](O)[*]
Sphingolipids [SP]	Phosphosphingolipids [SP03]		Sphingomyelins	SM 41:1	C46H93N2O6P	83893								C[N+](C)(C)CCOP([O-])(=O)OC[C@H](NC([*])=O)[C@H](O)[*]
Sphingolipids [SP]	Phosphosphingolipids [SP03]		Sphingomyelins	SM 42:4	C47H89N2O6P	72536								C[N+](C)(C)CCOP([O-])(=O)OC[C@H](NC([*])=O)[C@H](O)[*]
Sphingolipids [SP]	Phosphosphingolipids [SP03]		Sphingomyelins	SM 42:3	C47H91N2O6P	72535								C[N+](C)(C)CCOP([O-])(=O)OC[C@H](NC([*])=O)[C@H](O)[*]
Sphingolipids [SP]	Phosphosphingolipids [SP03]		Sphingomyelins	SM 42:2	C47H93N2O6P	72534								C[N+](C)(C)CCOP([O-])(=O)OC[C@H](NC([*])=O)[C@H](O)[*]
Sphingolipids [SP]	Phosphosphingolipids [SP03]		Sphingomyelins	SM 42:1	C47H95N2O6P	72533								C[N+](C)(C)CCOP([O-])(=O)OC[C@H](NC([*])=O)[C@H](O)[*]
Sphingolipids [SP]	Phosphosphingolipids [SP03]		Sphingomyelins	SM 43:3	C48H93N2O6P
Sphingolipids [SP]	Phosphosphingolipids [SP03]		Sphingomyelins	SM 43:2	C48H95N2O6P	136288								CCCCCCCCCCCCC\C=C\[C@@H](O)[C@H](COP([O-])(=O)OCC[N+](C)(C)C)NC([*])=O
Sphingolipids [SP]	Phosphosphingolipids [SP03]		Sphingomyelins	SM 43:1	C48H97N2O6P	132059								*[C@@H](O)[C@@H](NC(=O)*)COP(OCC[N+](C)(C)C)(=O)[O-]
Sphingolipids [SP]	Phosphosphingolipids [SP03]		Sphingomyelins	SM 44:3	C49H95N2O6P	72540								C[N+](C)(C)CCOP([O-])(=O)OC[C@H](NC([*])=O)[C@H](O)[*]
Sphingolipids [SP]	Phosphosphingolipids [SP03]		Sphingomyelins	SM 44:2	C49H97N2O6P	72539								C[N+](C)(C)CCOP([O-])(=O)OC[C@H](NC([*])=O)[C@H](O)[*]
Sphingolipids [SP]	Phosphosphingolipids [SP03]		Sphingomyelins	SM 44:1	C49H99N2O6P	72538								C[N+](C)(C)CCOP([O-])(=O)OC[C@H](NC([*])=O)[C@H](O)[*]
Sphingolipids [SP]	Phosphosphingolipids [SP03]		Sphingomyelins	SM(d18:1/14:0)	C37H75N2O6P	64486	LMSP03010028			SLM:000394560		KYICBZWZQPCUMO-PSALXKTOSA-N	InChI=1S/C37H75N2O6P/c1-6-8-10-12-14-16-18-19-21-22-24-26-28-30-36(40)35(34-45-46(42,43)44-33-32-39(3,4)5)38-37(41)31-29-27-25-23-20-17-15-13-11-9-7-2/h28,30,35-36,40H,6-27,29,31-34H2,1-5H3,(H-,38,41,42,43)/b30-28+/t35-,36+/m0/s1
Sphingolipids [SP]	Phosphosphingolipids [SP03]		Sphingomyelins	SM (d18:1/15:0)	C38H77N2O6P	64485				SLM:000394562		MOOVXYQLXUAUJU-PQQNNWGCSA-N	InChI=1S/C38H79N2O6P/c1-6-8-10-12-14-16-18-20-21-23-25-27-29-31-37(41)36(35-46-47(43,44)45-34-33-40(3,4)5)39-38(42)32-30-28-26-24-22-19-17-15-13-11-9-7-2/h36-37,41H,6-35H2,1-5H3,(H-,39,42,43,44)/t36-,37+/m0/s1
Sphingolipids [SP]	Phosphosphingolipids [SP03]		Sphingomyelins	SM(d18:1/16:0)	C39H79N2O6P	106304				SLM:000394563				[C@@H]([C@@H](/C=C/CCCCCCCCCCCCC)O)(COP(OCC[N+](C)(C)C)(=O)[O-])NC(=O)*
Sphingolipids [SP]	Phosphosphingolipids [SP03]		Sphingomyelins	SM(d18:1/16:1)	C39H77N2O6P	106363				SLM:000394564				[C@@H]([C@@H](/C=C/CCCCCCCCCCCCC)O)(COP(OCC[N+](C)(C)C)(=O)[O-])NC(=O)*
Sphingolipids [SP]	Phosphosphingolipids [SP03]		Sphingomyelins	SM(d18:1/17:0)	C40H81N2O6P	84488				SLM:000394566		YMQZQHIESOAPQH-JXGHDCMNSA-N	InChI=1S/C40H81N2O6P/c1-6-8-10-12-14-16-18-20-22-24-26-28-30-32-34-40(44)41-38(37-48-49(45,46)47-36-35-42(3,4)5)39(43)33-31-29-27-25-23-21-19-17-15-13-11-9-7-2/h31,33,38-39,43H,6-30,32,34-37H2,1-5H3,(H-,41,44,45,46)/b33-31+/t38-,39+/m0/s1
Sphingolipids [SP]	Phosphosphingolipids [SP03]		Sphingomyelins	SM(d18:1/18:0)	C41H83N2O6P	106481				SLM:000394567				[C@@H]([C@@H](/C=C/CCCCCCCCCCCCC)O)(COP(OCC[N+](C)(C)C)(=O)[O-])NC(=O)*
Sphingolipids [SP]	Phosphosphingolipids [SP03]		Sphingomyelins	SM(d18:1/18:1)	C41H81N2O6P	85593				SLM:000394568				[C@@H]([C@@H](/C=C/CCCCCCCCCCCCC)O)(COP(OCC[N+](C)(C)C)(=O)[O-])NC(=O)*
Sphingolipids [SP]	Phosphosphingolipids [SP03]		Sphingomyelins	SM (d18:1/19:0)	C42H85N2O6P	84485				SLM:000394572		HAFQHLHNPJDAGB-MAJDXUCPSA-N	InChI=1S/C42H85N2O6P/c1-6-8-10-12-14-16-18-20-21-22-24-26-28-30-32-34-36-42(46)43-40(39-50-51(47,48)49-38-37-44(3,4)5)41(45)35-33-31-29-27-25-23-19-17-15-13-11-9-7-2/h33,35,40-41,45H,6-32,34,36-39H2,1-5H3,(H-,43,46,47,48)/b35-33+/t40-,41+/m0/s1
Sphingolipids [SP]	Phosphosphingolipids [SP03]		Sphingomyelins	SM(d18:1/20:0)	C43H87N2O6P	83359				SLM:000394574		AADLTHQNYQJHQV-SVLGDMRNSA-N	InChI=1S/C43H87N2O6P/c1-6-8-10-12-14-16-18-20-21-22-23-25-27-29-31-33-35-37-43(47)44-41(40-51-52(48,49)50-39-38-45(3,4)5)42(46)36-34-32-30-28-26-24-19-17-15-13-11-9-7-2/h34,36,41-42,46H,6-33,35,37-40H2,1-5H3,(H-,44,47,48,49)/b36-34+/t41-,42+/m0/s1
Sphingolipids [SP]	Phosphosphingolipids [SP03]		Sphingomyelins	SM(d18:1/20:1)	C43H85N2O6P	131459				SLM:000394575				[C@@H]([C@@H](/C=C/CCCCCCCCCCCCC)O)(COP(OCC[N+](C)(C)C)(=O)[O-])NC(=O)*
Sphingolipids [SP]	Phosphosphingolipids [SP03]		Sphingomyelins	SM (d18:1/20:2)	C43H83N2O6P	106723				SLM:000394576				[C@@H]([C@@H](/C=C/CCCCCCCCCCCCC)O)(COP(OCC[N+](C)(C)C)(=O)[O-])NC(=O)*
Sphingolipids [SP]	Phosphosphingolipids [SP03]		Sphingomyelins	SM (d18:1/21:0)	C44H89N2O6P	84484				SLM:000394580		YXSZOBWVQJIWNE-QVDCKBILSA-N	InChI=1S/C44H89N2O6P/c1-6-8-10-12-14-16-18-20-21-22-23-24-26-28-30-32-34-36-38-44(48)45-42(41-52-53(49,50)51-40-39-46(3,4)5)43(47)37-35-33-31-29-27-25-19-17-15-13-11-9-7-2/h35,37,42-43,47H,6-34,36,38-41H2,1-5H3,(H-,45,48,49,50)/b37-35+/t42-,43+/m0/s1
Sphingolipids [SP]	Phosphosphingolipids [SP03]		Sphingomyelins	SM(d18:1/22:0)	C45H91N2O6P	74532				SLM:000394581		FJJANLYCZUNFSE-TWKUQIQBSA-N	InChI=1S/C45H91N2O6P/c1-6-8-10-12-14-16-18-20-21-22-23-24-25-27-29-31-33-35-37-39-45(49)46-43(42-53-54(50,51)52-41-40-47(3,4)5)44(48)38-36-34-32-30-28-26-19-17-15-13-11-9-7-2/h36,38,43-44,48H,6-35,37,39-42H2,1-5H3,(H-,46,49,50,51)/b38-36+/t43-,44+/m0/s1
Sphingolipids [SP]	Phosphosphingolipids [SP03]		Sphingomyelins	SM(d18:1/22:1)	C45H89N2O6P	83850				SLM:000394582				CCCCCCCCCCCCC\C=C\[C@@H](O)[C@H](COP([O-])(=O)OCC[N+](C)(C)C)NC([*])=O
Sphingolipids [SP]	Phosphosphingolipids [SP03]		Sphingomyelins	SM (d18:1/23:0)	C46H93N2O6P	83880						SXZWBNWTCVLZJN-NMIJJABPSA-N	InChI=1S/C46H93N2O6P/c1-6-8-10-12-14-16-18-20-21-22-23-24-25-26-28-30-32-34-36-38-40-46(50)47-44(43-54-55(51,52)53-42-41-48(3,4)5)45(49)39-37-35-33-31-29-27-19-17-15-13-11-9-7-2/h37,39,44-45,49H,6-36,38,40-43H2,1-5H3,(H-,47,50,51,52)/b39-37+/t44-,45+/m0/s1
Sphingolipids [SP]	Phosphosphingolipids [SP03]		Sphingomyelins	SM(d18:1/24:0)	C47H95N2O6P	106884				SLM:000394588				[C@@H]([C@@H](/C=C/CCCCCCCCCCCCC)O)(COP(OCC[N+](C)(C)C)(=O)[O-])NC(=O)*
Sphingolipids [SP]	Phosphosphingolipids [SP03]		Sphingomyelins	SM(d18:1/24:1)	C47H93N2O6P	107726				SLM:000394589				[C@@H]([C@@H](/C=C/CCCCCCCCCCCCC)O)(COP(OCC[N+](C)(C)C)(=O)[O-])NC(=O)*
Sphingolipids [SP]	Phosphosphingolipids [SP03]		Sphingomyelins	SM(d18:1/24:2)	C47H91N2O6P	83852								CCCCCCCCCCCCC\C=C\[C@@H](O)[C@H](COP([O-])(=O)OCC[N+](C)(C)C)NC([*])=O
Sphingolipids [SP]	Phosphosphingolipids [SP03]		Sphingomyelins	SM (d18:1/25:0)	C48H97N2O6P	132058						JONXXLXMISNQNG-BXMSAMRLSA-N	InChI=1S/C48H97N2O6P/c1-6-8-10-12-14-16-18-20-21-22-23-24-25-26-27-28-30-32-34-36-38-40-42-48(52)49-46(45-56-57(53,54)55-44-43-50(3,4)5)47(51)41-39-37-35-33-31-29-19-17-15-13-11-9-7-2/h39,41,46-47,51H,6-38,40,42-45H2,1-5H3,(H-,49,52,53,54)/b41-39+/t46-,47+/m0/s1
Sphingolipids [SP]	Phosphosphingolipids [SP03]		Sphingomyelins	SM (d18:1/25:1)	C48H95N2O6P	83853								CCCCCCCCCCCCC\C=C\[C@@H](O)[C@H](COP([O-])(=O)OCC[N+](C)(C)C)NC([*])=O
Sphingolipids [SP]	Phosphosphingolipids [SP03]		Sphingomyelins	SM(d18:1/26:0)	C49H99N2O6P	107737				SLM:000394593				[C@@H]([C@@H](/C=C/CCCCCCCCCCCCC)O)(COP(OCC[N+](C)(C)C)(=O)[O-])NC(=O)*
Sphingolipids [SP]	Phosphosphingolipids [SP03]		Sphingomyelins	SM(d18:1/26:1)	C49H97N2O6P	108312				SLM:000394594				[C@@H]([C@@H](/C=C/CCCCCCCCCCCCC)O)(COP(OCC[N+](C)(C)C)(=O)[O-])NC(=O)*
Sphingolipids [SP]	Phosphosphingolipids [SP03]		Sphingomyelins	SM (d18:1/26:2)	C49H95N2O6P	85009								CCCCCCCCCCCCC\C=C\[C@@H](O)[C@H](COP([O-])(=O)OCC[N+](C)(C)C)NC([*])=O
Sphingolipids [SP]	Phosphosphingolipids [SP03]		Sphingomyelins	SM (d18:0/16:0)	C39H81N2O6P	91065								*[C@@H](O)[C@@H](NC(=O)*)COP(OCC[N+](C)(C)C)(=O)[O-]
Sphingolipids [SP]	Phosphosphingolipids [SP03]		Sphingomyelins	SM (d18:0/17:0)	C40H83N2O6P	84504						GKFSHMJHEJYCCJ-ZESVVUHVSA-N	InChI=1S/C40H83N2O6P/c1-6-8-10-12-14-16-18-20-22-24-26-28-30-32-34-40(44)41-38(37-48-49(45,46)47-36-35-42(3,4)5)39(43)33-31-29-27-25-23-21-19-17-15-13-11-9-7-2/h38-39,43H,6-37H2,1-5H3,(H-,41,44,45,46)/t38-,39+/m0/s1
Sphingolipids [SP]	Phosphosphingolipids [SP03]		Sphingomyelins	SM (d18:0/18:0)	C41H85N2O6P	89483						JCELSEVNSMXGKA-IOLBBIBUSA-N	InChI=1S/C41H85N2O6P/c1-6-8-10-12-14-16-18-20-21-23-25-27-29-31-33-35-41(45)42-39(38-49-50(46,47)48-37-36-43(3,4)5)40(44)34-32-30-28-26-24-22-19-17-15-13-11-9-7-2/h39-40,44H,6-38H2,1-5H3,(H-,42,45,46,47)/t39-,40+/m0/s1
Sphingolipids [SP]	Phosphosphingolipids [SP03]		Sphingomyelins	SM (d18:0/20:0)	C43H89N2O6P	89491						UGRZESKDAPEULH-ACEXITHZSA-N	InChI=1S/C43H89N2O6P/c1-6-8-10-12-14-16-18-20-21-22-23-25-27-29-31-33-35-37-43(47)44-41(40-51-52(48,49)50-39-38-45(3,4)5)42(46)36-34-32-30-28-26-24-19-17-15-13-11-9-7-2/h41-42,46H,6-40H2,1-5H3,(H-,44,47,48,49)/t41-,42+/m0/s1
Sphingolipids [SP]	Phosphosphingolipids [SP03]		Sphingomyelins	SM (d18:0/22:0)	C45H93N2O6P	89490						FONAXCRWZQFJHY-JCGOJSMZSA-N	InChI=1S/C45H93N2O6P/c1-6-8-10-12-14-16-18-20-21-22-23-24-25-27-29-31-33-35-37-39-45(49)46-43(42-53-54(50,51)52-41-40-47(3,4)5)44(48)38-36-34-32-30-28-26-19-17-15-13-11-9-7-2/h43-44,48H,6-42H2,1-5H3,(H-,46,49,50,51)/t43-,44+/m0/s1
Sphingolipids [SP]	Neutralglycosphingolipids [SP05]		Cerebrosides	HexCer(d32:1)		138900
Sphingolipids [SP]	Neutralglycosphingolipids [SP05]		Cerebrosides	HexCer(d33:2)		138901
Sphingolipids [SP]	Neutralglycosphingolipids [SP05]		Cerebrosides	HexCer(d37:2)		138902
Sphingolipids [SP]	Neutralglycosphingolipids [SP05]		Cerebrosides	CMH(d16:1/22:0)	C44H85NO8					SLM:000393685				O[C@H](*)[C@H](CO[*])NC(*)=O
Sphingolipids [SP]	Neutralglycosphingolipids [SP05]		Cerebrosides	CMH(d18:1/12:0)	C36H69NO8					SLM:000393854				O[C@H](*)[C@H](CO[*])NC(*)=O
Sphingolipids [SP]	Neutralglycosphingolipids [SP05]		Cerebrosides	CMH(d18:1/14:0)	C38H73NO8					SLM:000393856				O[C@H](*)[C@H](CO[*])NC(*)=O
Sphingolipids [SP]	Neutralglycosphingolipids [SP05]		Cerebrosides	CMH(d18:1/16:0)	C40H77NO8	77462				SLM:000393859		VJLLLMIZEJJZTE-VNQXHBPZSA-N	InChI=1S/C40H77NO8/c1-3-5-7-9-11-13-15-17-19-21-23-25-27-29-34(43)33(32-48-40-39(47)38(46)37(45)35(31-42)49-40)41-36(44)30-28-26-24-22-20-18-16-14-12-10-8-6-4-2/h27,29,33-35,37-40,42-43,45-47H,3-26,28,30-32H2,1-2H3,(H,41,44)/b29-27+/t33-,34+,35?,37?,38?,39?,40?/m0/s1
Sphingolipids [SP]	Neutralglycosphingolipids [SP05]		Cerebrosides	CMH(d18:1/18:0)	C42H81NO8					SLM:000393863				O[C@H](*)[C@H](CO[*])NC(*)=O
Sphingolipids [SP]	Neutralglycosphingolipids [SP05]		Cerebrosides	CMH(d18:1/20:0)	C44H85NO8					SLM:000393870				O[C@H](*)[C@H](CO[*])NC(*)=O
Sphingolipids [SP]	Neutralglycosphingolipids [SP05]		Cerebrosides	CMH(d18:1/22:0)	C46H89NO8					SLM:000393877				O[C@H](*)[C@H](CO[*])NC(*)=O
Sphingolipids [SP]	Neutralglycosphingolipids [SP05]		Cerebrosides	CMH(d18:1/22:1)	C46H87NO8					SLM:000393878				O[C@H](*)[C@H](CO[*])NC(*)=O
Sphingolipids [SP]	Neutralglycosphingolipids [SP05]		Cerebrosides	CMH(d18:1/24:0)	C48H93NO8	77463				SLM:000393884				O[C@H](*)[C@H](CO[*])NC(*)=O
Sphingolipids [SP]	Neutralglycosphingolipids [SP05]		Cerebrosides	CMH(d18:1/24:1(15Z))	C48H91NO8					SLM:000393885				O[C@H](*)[C@H](CO[*])NC(*)=O
Sphingolipids [SP]	Neutralglycosphingolipids [SP05]		Cerebrosides	CMH(d18:0/12:0)	C36H71NO8					SLM:000393790				O[C@H](*)[C@H](CO[*])NC(*)=O
Sphingolipids [SP]	Neutralglycosphingolipids [SP05]		Cerebrosides	CMH(d18:0/13:0)	C37H73NO8					SLM:000393791				O[C@H](*)[C@H](CO[*])NC(*)=O
Sphingolipids [SP]	Neutralglycosphingolipids [SP05]		Cerebrosides	CMH(d18:0/14:0)	C38H75NO8					SLM:000393792				O[C@H](*)[C@H](CO[*])NC(*)=O
Sphingolipids [SP]	Neutralglycosphingolipids [SP05]		Cerebrosides	CMH(d18:0/16:0)	C40H79NO8					SLM:000393795				O[C@H](*)[C@H](CO[*])NC(*)=O
Sphingolipids [SP]	Neutralglycosphingolipids [SP05]		Cerebrosides	CMH(d18:0/17:0)	C41H81NO8					SLM:000393798				O[C@H](*)[C@H](CO[*])NC(*)=O
Sphingolipids [SP]	Neutralglycosphingolipids [SP05]		Cerebrosides	CMH(d18:0/18:1)	C42H81NO8					SLM:000393800				O[C@H](*)[C@H](CO[*])NC(*)=O
Sphingolipids [SP]	Neutralglycosphingolipids [SP05]		Cerebrosides	CMH(d18:0/18:0)	C42H83NO8					SLM:000393799				O[C@H](*)[C@H](CO[*])NC(*)=O
Sphingolipids [SP]	Neutralglycosphingolipids [SP05]		Cerebrosides	CMH(d18:0/20:0)	C44H87NO8					SLM:000393806				O[C@H](*)[C@H](CO[*])NC(*)=O
Sphingolipids [SP]	Neutralglycosphingolipids [SP05]		Cerebrosides	CMH(d18:0/22:0)	C46H91NO8					SLM:000393813				O[C@H](*)[C@H](CO[*])NC(*)=O
Sphingolipids [SP]	Neutralglycosphingolipids [SP05]		Cerebrosides	CMH(d18:0/24:1)	C48H93NO8					SLM:000393821				O[C@H](*)[C@H](CO[*])NC(*)=O
Sphingolipids [SP]	Neutralglycosphingolipids [SP05]		Cerebrosides	CMH(d18:0/24:0)	C48H95NO8					SLM:000393820				O[C@H](*)[C@H](CO[*])NC(*)=O
Sphingolipids [SP]	Neutralglycosphingolipids [SP05]		Cerebrosides	CMH(d18:0/26:1)	C50H97NO8					SLM:000393826				O[C@H](*)[C@H](CO[*])NC(*)=O
Sphingolipids [SP]	Neutralglycosphingolipids [SP05]		Cerebrosides	CMH(d18:0/26:0)	C50H99NO8					SLM:000393825				O[C@H](*)[C@H](CO[*])NC(*)=O
Sphingolipids [SP]	Neutralglycosphingolipids [SP05]		Cerebrosides	CMH(d18:1/17:0)	C41H79NO8					SLM:000393862				O[C@H](*)[C@H](CO[*])NC(*)=O
Sphingolipids [SP]	Neutralglycosphingolipids [SP05]		Cerebrosides	CMH(d18:1/18:1)	C42H79NO8					SLM:000393864				O[C@H](*)[C@H](CO[*])NC(*)=O
Sphingolipids [SP]	Neutralglycosphingolipids [SP05]		Cerebrosides	CMH(d18:1/19:0)	C43H83NO8					SLM:000393868				O[C@H](*)[C@H](CO[*])NC(*)=O
Sphingolipids [SP]	Neutralglycosphingolipids [SP05]		Cerebrosides	CMH(d18:1/23:0)	C47H91NO8									O[C@H](*)[C@H](CO[*])NC(*)=O
Sphingolipids [SP]	Neutralglycosphingolipids [SP05]		Cerebrosides	CMH(d18:1/25:0)	C49H95NO8									O[C@H](*)[C@H](CO[*])NC(*)=O
Sphingolipids [SP]	Neutralglycosphingolipids [SP05]		Cerebrosides	CMH(d18:1/26:1)	C50H95NO8					SLM:000393890				O[C@H](*)[C@H](CO[*])NC(*)=O
Sphingolipids [SP]	Neutralglycosphingolipids [SP05]		Cerebrosides	CMH(d18:1/26:0)	C50H97NO8					SLM:000393889				O[C@H](*)[C@H](CO[*])NC(*)=O
Sphingolipids [SP]	Neutralglycosphingolipids [SP05]		Cerebrosides	CMH(d18:2/14:0)	C38H71NO8									O[C@H](*)[C@H](CO[*])NC(*)=O
Sphingolipids [SP]	Neutralglycosphingolipids [SP05]		Cerebrosides	CMH(d18:2/15:0)	C39H73NO8									O[C@H](*)[C@H](CO[*])NC(*)=O
Sphingolipids [SP]	Neutralglycosphingolipids [SP05]		Cerebrosides	CMH(d18:2/16:0)	C40H75NO8									O[C@H](*)[C@H](CO[*])NC(*)=O
Sphingolipids [SP]	Neutralglycosphingolipids [SP05]		Cerebrosides	CMH(d18:2/18:1)	C42H77NO8									O[C@H](*)[C@H](CO[*])NC(*)=O
Sphingolipids [SP]	Neutralglycosphingolipids [SP05]		Cerebrosides	CMH(d18:2/20:1)	C44H81NO8									O[C@H](*)[C@H](CO[*])NC(*)=O
Sphingolipids [SP]	Neutralglycosphingolipids [SP05]		Cerebrosides	CMH(d18:2/20:0)	C44H83NO8									O[C@H](*)[C@H](CO[*])NC(*)=O
Sphingolipids [SP]	Neutralglycosphingolipids [SP05]		Cerebrosides	CMH(d18:2/21:0)	C45H85NO8									O[C@H](*)[C@H](CO[*])NC(*)=O
Sphingolipids [SP]	Neutralglycosphingolipids [SP05]		Cerebrosides	CMH(d18:2/22:0)	C46H87NO8									O[C@H](*)[C@H](CO[*])NC(*)=O
Sphingolipids [SP]	Neutralglycosphingolipids [SP05]		Cerebrosides	CMH-OH(d18:1/h18:0)	C42H81NO9
Sphingolipids [SP]	Neutralglycosphingolipids [SP05]		Cerebrosides	CMH-OH(d18:1/h20:0)	C44H85NO9
Sphingolipids [SP]	Neutralglycosphingolipids [SP05]		Cerebrosides	CMH-OH(d18:1/h22:0)	C46H89NO9
Sphingolipids [SP]	Neutralglycosphingolipids [SP05]		Cerebrosides	CMH-OH(d18:1/h24:0)	C48H93NO9
Sphingolipids [SP]	Neutralglycosphingolipids [SP05]		Cerebrosides	CDH(d18:1/12:0)	C42H79NO13					SLM:000393342				O[C@H](*)[C@H](CO[*])NC(*)=O
Sphingolipids [SP]	Neutralglycosphingolipids [SP05]		Cerebrosides	CDH(d18:1/14:0)	C44H83NO13					SLM:000393344				O[C@H](*)[C@H](CO[*])NC(*)=O
Sphingolipids [SP]	Neutralglycosphingolipids [SP05]		Cerebrosides	CDH(d18:1/16:0)	C46H87NO13					SLM:000393347				O[C@H](*)[C@H](CO[*])NC(*)=O
Sphingolipids [SP]	Neutralglycosphingolipids [SP05]		Cerebrosides	CDH(d18:1/18:0)	C48H91NO13					SLM:000393351				O[C@H](*)[C@H](CO[*])NC(*)=O
Sphingolipids [SP]	Neutralglycosphingolipids [SP05]		Cerebrosides	CDH(d18:1/20:0)	C50H95NO13					SLM:000393358				O[C@H](*)[C@H](CO[*])NC(*)=O
Sphingolipids [SP]	Neutralglycosphingolipids [SP05]		Cerebrosides	CDH(d18:1/20:1)	C50H93NO13					SLM:000393359				O[C@H](*)[C@H](CO[*])NC(*)=O
Sphingolipids [SP]	Neutralglycosphingolipids [SP05]		Cerebrosides	CDH(d18:1/22:0)	C52H99NO13					SLM:000393365				O[C@H](*)[C@H](CO[*])NC(*)=O
Sphingolipids [SP]	Neutralglycosphingolipids [SP05]		Cerebrosides	CDH(d18:1/22:1)	C52H97NO13					SLM:000393366				O[C@H](*)[C@H](CO[*])NC(*)=O
Sphingolipids [SP]	Neutralglycosphingolipids [SP05]		Cerebrosides	CDH(d18:1/24:0)	C54H103NO13					SLM:000393372				O[C@H](*)[C@H](CO[*])NC(*)=O
Sphingolipids [SP]	Neutralglycosphingolipids [SP05]		Cerebrosides	CDH(d18:1/24:1)	C54H101NO13					SLM:000393373				O[C@H](*)[C@H](CO[*])NC(*)=O
Sphingolipids [SP]	Acidicglycosphingolipids [SP06]		Gangliosides	GM3 famille		15681
Sphingolipids [SP]	Acidicglycosphingolipids [SP06]		Gangliosides	GM3 (d18:1/24:1)	C65H118N2O21	84118						PFJKOHUKELZMLE-VEUXDRLPSA-N	InChI=1S/C65H118N2O21/c1-4-6-8-10-12-14-16-18-19-20-21-22-23-24-25-27-29-31-33-35-37-39-52(75)67-46(47(72)38-36-34-32-30-28-26-17-15-13-11-9-7-5-2)44-83-62-57(79)56(78)59(51(43-70)85-62)86-63-58(80)61(55(77)50(42-69)84-63)88-65(64(81)82)40-48(73)53(66-45(3)71)60(87-65)54(76)49(74)41-68/h18-19,36,38,46-51,53-63,68-70,72-74,76-80H,4-17,20-35,37,39-44H2,1-3H3,(H,66,71)(H,67,75)(H,81,82)/b19-18-,38-3…
Sphingolipids [SP]	Acidicglycosphingolipids [SP06]		Gangliosides	GM3 (d18:1/18:0)
Sphingolipids [SP]	Acidicglycosphingolipids [SP06]		Gangliosides	GM4 (d18:1/16:1)
Sphingolipids [SP]	Acidicglycosphingolipids [SP06]		Gangliosides	GM3 (d18:1/16:0)
Sphingolipids [SP]	Acidicglycosphingolipids [SP06]		Gangliosides	GM3 (d18:1/22:0)
Sterol lipids [ST]	Sterols [ST01]	Cholesterol and derivatives [ST0101]	Cholesterol and derivatives	Cholesterol	C27H46O	16113	LMST01010001	5997	HMDB00067	SLM:000000287	C00187	HVYWMOMLDIMFJA-AXQHIUEBSA-N	InChI=1S/C27H46O/c1-18(2)7-6-8-19(3)23-11-12-24-22-10-9-20-17-21(28)13-15-26(20,4)25(22)14-16-27(23,24)5/h9,18-19,21-25,28H,6-8,10-17H2,1-5H3/t19-,21+,22+,23-,24+,25+,26+,27-/m1/s1
Sterol lipids [ST]	Sterols [ST01]	Cholesterol and derivatives [ST0101]	Cholesterol and derivatives	4β-hydroxycholesterol	C27H46O2	85778	LMST01010014		13643			CZDKQKOAHAICSF-IXAIEFGFSA-N	InChI=1S/C27H46O2/c1-17(2)7-6-8-18(3)20-11-12-21-19-9-10-23-25(29)24(28)14-16-27(23,5)22(19)13-15-26(20,21)4/h10,17-22,24-25,28-29H,6-9,11-16H2,1-5H3/t18-,19+,20-,21+,22+,24+,25-,26-,27-/m1/s1	CC(C)CCC[C@@H](C)[C@H]1CC[C@H]2[C@@H]3CC=C4[C@@H](O)[C@@H](O)CC[C@]4(C)[C@H]3CC[C@]12C
Sterol lipids [ST]	Sterols [ST01]	Cholesterol and derivatives [ST0101]	Cholesterol and derivatives	Campesterol	C28H48O	28623			HMDB06850		C01789	SGNBVLSWZMBQTH-PODYLUTMSA-N	InChI=1S/C28H48O/c1-18(2)19(3)7-8-20(4)24-11-12-25-23-10-9-21-17-22(29)13-15-27(21,5)26(23)14-16-28(24,25)6/h9,18-20,22-26,29H,7-8,10-17H2,1-6H3/t19-,20-,22+,23+,24-,25+,26+,27+,28-/m1/s1	[H][C@@]1(CC[C@@]2([H])[C@]3([H])CC=C4C[C@@H](O)CC[C@]4(C)[C@@]3([H])CC[C@]12C)[C@H](C)CC[C@@H](C)C(C)C
Sterol lipids [ST]	Sterols [ST01]	Cholesterol and derivatives [ST0101]	Cholesterol and derivatives	Sitosterol	C29H50O	27693			852		C01753	KZJWDPNRJALLNS-VJSFXXLFSA-N	InChI=1S/C29H50O/c1-7-21(19(2)3)9-8-20(4)25-12-13-26-24-11-10-22-18-23(30)14-16-28(22,5)27(24)15-17-29(25,26)6/h10,19-21,23-27,30H,7-9,11-18H2,1-6H3/t20-,21-,23+,24+,25-,26+,27+,28+,29-/m1/s1
Sterol lipids [ST]	Sterols [ST01]	Cholesterol and derivatives [ST0101]	Cholesterol and derivatives	Cholestenone	C27H44O	16175	LMST01010015	91477	HMDB00921		C00599	NYOXRYYXRWJDKP-GYKMGIIDSA-N	InChI=1S/C27H44O/c1-18(2)7-6-8-19(3)23-11-12-24-22-10-9-20-17-21(28)13-15-26(20,4)25(22)14-16-27(23,24)5/h17-19,22-25H,6-16H2,1-5H3/t19-,22+,23-,24+,25+,26+,27-/m1/s1
Sterol lipids [ST]	Sterols [ST01]	Cholesterol and derivatives [ST0101]	Cholesterol and derivatives	Desmosterol	C27H44O	17737	LMST01010016	439577	HMDB02719		C01802	AVSXSVCZWQODGV-DPAQBDIFSA-N	InChI=1S/C27H44O/c1-18(2)7-6-8-19(3)23-11-12-24-22-10-9-20-17-21(28)13-15-26(20,4)25(22)14-16-27(23,24)5/h7,9,19,21-25,28H,6,8,10-17H2,1-5H3/t19-,21+,22+,23-,24+,25+,26+,27-/m1/s1
Sterol lipids [ST]	Sterols [ST01]	Cholesterol and derivatives [ST0101]	Cholesterol and derivatives	Lanosterol	C30H50O	16521	LMST01010017	246983	HMDB01251		C01724	CAHGCLMLTWQZNJ-BQNIITSRSA-N	InChI=1S/C30H50O/c1-20(2)10-9-11-21(3)22-14-18-30(8)24-12-13-25-27(4,5)26(31)16-17-28(25,6)23(24)15-19-29(22,30)7/h10,21-22,25-26,31H,9,11-19H2,1-8H3/t21-,22-,25+,26+,28-,29-,30+/m1/s1
Sterol lipids [ST]	Sterols [ST01]	Cholesterol and derivatives [ST0101]	Cholesterol and derivatives	25-hydroxy-cholesterol	C27H46O2	42977	LMST01010018	65094	HMDB06247		C15519	INBGSXNNRGWLJU-ZHHJOTBYSA-N	InChI=1S/C27H46O2/c1-18(7-6-14-25(2,3)29)22-10-11-23-21-9-8-19-17-20(28)12-15-26(19,4)24(21)13-16-27(22,23)5/h8,18,20-24,28-29H,6-7,9-17H2,1-5H3/t18-,20+,21+,22-,23+,24+,26+,27-/m1/s1
Sterol lipids [ST]	Sterols [ST01]	Cholesterol and derivatives [ST0101]	Cholesterol and derivatives	24-hydroxy-cholesterol	C27H46O2	50515	LMST01010019	121948	HMDB01419		C13550
Sterol lipids [ST]	Sterols [ST01]	Cholesterol and derivatives [ST0101]	Cholesterol and derivatives	27-hydroxy-cholesterol	C27H46O2	16546	LMST01010057	99470	HMDB02103		C06340	FYHRJWMENCALJY-CCDZVGGQSA-N	InChI=1S/C27H46O2/c1-18(17-28)6-5-7-19(2)23-10-11-24-22-9-8-20-16-21(29)12-14-26(20,3)25(22)13-15-27(23,24)4/h8,18-19,21-25,28-29H,5-7,9-17H2,1-4H3/t18?,19-,21+,22+,23-,24+,25+,26+,27-/m1/s1
Sterol lipids [ST]	Sterols [ST01]	Cholesterol and derivatives [ST0101]	Cholesterol and derivatives	7-dehydrocholesterol	C27H44O	17759	LMST01010069	439423	HMDB00032		C01164	UCTLRSWJYQTBFZ-DDPQNLDTSA-N	InChI=1S/C27H44O/c1-18(2)7-6-8-19(3)23-11-12-24-22-10-9-20-17-21(28)13-15-26(20,4)25(22)14-16-27(23,24)5/h9-10,18-19,21,23-25,28H,6-8,11-17H2,1-5H3/t19-,21+,23-,24+,25+,26+,27-/m1/s1
Sterol lipids [ST]	Sterols [ST01]	Cholesterol and derivatives [ST0101]	Cholesterol and derivatives	7alpha-hydroxy-cholesterol	C27H46O2	17500	LMST01010013	107722	HMDB01496		C03594	OYXZMSRRJOYLLO-RVOWOUOISA-N	InChI=1S/C27H46O2/c1-17(2)7-6-8-18(3)21-9-10-22-25-23(12-14-27(21,22)5)26(4)13-11-20(28)15-19(26)16-24(25)29/h16-18,20-25,28-29H,6-15H2,1-5H3/t18-,20+,21-,22+,23+,24-,25+,26+,27-/m1/s1
Sterol lipids [ST]	Sterols [ST01]	Cholesterol and derivatives [ST0101]	Cholesterol and derivatives	7-oxocholesterol	C27H44O2		LMST01010049	91474		HMDB00501		YIKKMWSQVKJCOP-ABXCMAEBSA-N	InChI=1S/C27H44O2/c1-17(2)7-6-8-18(3)21-9-10-22-25-23(12-14-27(21,22)5)26(4)13-1
Sterol lipids [ST]	Sterols [ST01]	Cholesterol and derivatives [ST0101]	Cholesterol and derivatives	7-ketocholesterol	C27H44O2	64294		108109				YIKKMWSQVKJCOP-ABXCMAEBSA-N	InChI=1S/C27H44O2/c1-17(2)7-6-8-18(3)21-9-10-22-25-23(12-14-27(21,22)5)26(4)13-11-20(28)15-19(26)16-24(25)29/h16-18,20-23,25,28H,6-15H2,1-5H3/t18-,20+,21-,22+,23+,25+,26+,27-/m1/s1
Sterol lipids [ST]	Sterols [ST01]	Cholesterol and derivatives [ST0101]	Cholesterol and derivatives	5beta,6beta-epoxy-cholesterol	C27H46O2	28164	LMST01010010					PRYIJAGAEJZDBO-DTLXENBRSA-N	InChI=1S/C27H46O2/c1-17(2)7-6-8-18(3)21-9-10-22-20-15-24-27(29-24)16-19(28)11-14-26(27,5)23(20)12-13-25(21,22)4/h17-24,28H,6-16H2,1-5H3/t18-,19+,20+,21-,22+,23+,24-,25-,26-,27-/m1/s1
Sterol lipids [ST]	Sterols [ST01]	Cholesterol and derivatives [ST0101]	Cholesterol and derivatives	5,6alpha-epoxy-cholesterol	C27H46O2	49305	LMST01010011					PRYIJAGAEJZDBO-ZEQHCUNVSA-N	InChI=1S/C27H46O2/c1-17(2)7-6-8-18(3)21-9-10-22-20-15-24-27(29-24)16-19(28)11-14-26(27,5)23(20)12-13-25(21,22)4/h17-24,28H,6-16H2,1-5H3/t18-,19+,20+,21-,22+,23+,24+,25-,26-,27+/m1/s1
Sterol lipids [ST]	Sterols [ST01]	Cholesterol and derivatives [ST0101]	Cholesterol and derivatives	24,25-epoxy-cholesterol	C27H44O2	41633	LMST01010012					OSENKJZWYQXHBN-XVYZBDJZSA-N	InChI=1S/C27H44O2/c1-17(6-11-24-25(2,3)29-24)21-9-10-22-20-8-7-18-16-19(28)12-14-26(18,4)23(20)13-15-27(21,22)5/h7,17,19-24,28H,6,8-16H2,1-5H3/t17-,19+,20+,21-,22+,23+,24+,26+,27-/m1/s1
Sterol lipids [ST]	Sterols [ST01]	Cholesterol and derivatives [ST0101]	Cholesterol and derivatives	4beta-hydroxy-cholesterol	C27H46O2	85778	LMST01010014					CZDKQKOAHAICSF-JSAMMMMSSA-N	InChI=1S/C27H46O2/c1-17(2)7-6-8-18(3)20-11-12-21-19-9-10-23-25(29)24(28)14-16-27(23,5)22(19)13-15-26(20,21)4/h10,17-22,24-25,28-29H,6-9,11-16H2,1-5H3/t18-,19+,20-,21+,22+,24+,25-,26-,27-/m1/s1
Sterol lipids [ST]	Sterols [ST01]	Cholesterol and derivatives [ST0101]	Cholesterol and derivatives	7beta-hydroxycholesterol	C27H46O2	42989	LMST01010047		HMDB06119			OYXZMSRRJOYLLO-KGZHIOMZSA-N	InChI=1S/C27H46O2/c1-17(2)7-6-8-18(3)21-9-10-22-25-23(12-14-27(21,22)5)26(4)13-11-20(28)15-19(26)16-24(25)29/h16-18,20-25,28-29H,6-15H2,1-5H3/t18-,20+,21-,22+,23+,24+,25+,26+,27-/m1/s1
Sterol lipids [ST]	Sterols [ST01]	Cholesterol and derivatives [ST0101]	Cholesterol and derivatives	5alpha,6beta-dihydroxycholestanol	C27H48O3	28082	LMST01010052		HMDB03990		C05425	YMMFNKXZULYSOQ-RUXQDQFYSA-N	InChI=1S/C27H48O3/c1-17(2)7-6-8-18(3)21-9-10-22-20-15-24(29)27(30)16-19(28)11-14-26(27,5)23(20)12-13-25(21,22)4/h17-24,28-30H,6-16H2,1-5H3/t18-,19+,20+,21-,22+,23+,24-,25-,26-,27+/m1/s1
Sterol lipids [ST]	Sterols [ST01]	Cholesterol and derivatives [ST0101]	Cholesterol and derivatives	22-hydroxycholesterol	C27H46O2		LMST01010054					RZPAXNJLEKLXNO-UKNNTIGFSA-N	InChI=1S/C27H46O2/c1-17(2)6-11-25(29)18(3)22-9-10-23-21-8-7-19-16-20(28)12-14-26(19,4)24(21)13-15-27(22,23)5/h7,17-18,20-25,28-29H,6,8-16H2,1-5H3/t18-,20-,21-,22+,23-,24-,25?,26-,27+/m0/s1
Sterol lipids [ST]	Sterols [ST01]	Cholesterol esters [ST0102]	Cholesterol esters	Cholesteryl ester family		17002
Sterol lipids [ST]	Sterols [ST01]	Cholesterol esters [ST0102]	Cholesterol esters	18:1 Cholesteryl ester	C45H78O2	46898	LMST01020003	5283632	HMDB00918		C14641	RJECHNNFRHZQKU-RMUVNZEASA-N	InChI=1S/C45H78O2/c1-7-8-9-10-11-12-13-14-15-16-17-18-19-20-21-25-43(46)47-38-30-32-44(5)37(34-38)26-27-39-41-29-28-40(36(4)24-22-23-35(2)3)45(41,6)33-31-42(39)44/h14-15,26,35-36,38-42H,7-13,16-25,27-34H2,1-6H3/b15-14-/t36-,38+,39+,40-,41+,42+,44+,45-/m1/s1
Sterol lipids [ST]	Sterols [ST01]	Cholesterol esters [ST0102]	Cholesterol esters	14:0 Cholesteryl ester	C41H72O2	84304	LMST01020004	99486	HMDB06725			SJDMTGSQPOFVLR-ZPQCIJQQSA-N	InChI=1S/C41H72O2/c1-7-8-9-10-11-12-13-14-15-16-17-21-39(42)43-34-26-28-40(5)33(30-34)22-23-35-37-25-24-36(32(4)20-18-19-31(2)3)41(37,6)29-27-38(35)40/h22,31-32,34-38H,7-21,23-30H2,1-6H3/t32-,34+,35+,36-,37+,38+,40+,41-/m1/s1
Sterol lipids [ST]	Sterols [ST01]	Cholesterol esters [ST0102]	Cholesterol esters	16:0 Cholesteryl ester	C43H76O2	3663	LMST01020005	246520	HMDB00885		C11251	BBJQPKLGPMQWBU-JADYGXMDSA-N	InChI=1S/C43H76O2/c1-7-8-9-10-11-12-13-14-15-16-17-18-19-23-41(44)45-36-28-30-42(5)35(32-36)24-25-37-39-27-26-38(34(4)22-20-21-33(2)3)43(39,6)31-29-40(37)42/h24,33-34,36-40H,7-23,25-32H2,1-6H3/t34-,36+,37+,38-,39+,40+,42+,43-/m1/s1
Sterol lipids [ST]	Sterols [ST01]	Cholesterol esters [ST0102]	Cholesterol esters	16:1 Cholesteryl ester	C43H74O2	84323	LMST01020006	13828666	HMDB00658			HODJWNWCVNUPAQ-XDOSKZMUSA-N	InChI=1S/C43H74O2/c1-7-8-9-10-11-12-13-14-15-16-17-18-19-23-41(44)45-36-28-30-42(5)35(32-36)24-25-37-39-27-26-38(34(4)22-20-21-33(2)3)43(39,6)31-29-40(37)42/h12-13,24,33-34,36-40H,7-11,14-23,25-32H2,1-6H3/b13-12-/t34-,36+,37+,38-,39+,40+,42+,43-/m1/s1
Sterol lipids [ST]	Sterols [ST01]	Cholesterol esters [ST0102]	Cholesterol esters	18:0 Cholesteryl ester	C45H80O2	82750	LMST01020007	118246	HMDB10368			XHRPOTDGOASDJS-XNTGVSEISA-N	InChI=1S/C45H80O2/c1-7-8-9-10-11-12-13-14-15-16-17-18-19-20-21-25-43(46)47-38-30-32-44(5)37(34-38)26-27-39-41-29-28-40(36(4)24-22-23-35(2)3)45(41,6)33-31-42(39)44/h26,35-36,38-42H,7-25,27-34H2,1-6H3/t36-,38+,39+,40-,41+,42+,44+,45-/m1/s1
Sterol lipids [ST]	Sterols [ST01]	Cholesterol esters [ST0102]	Cholesterol esters	18:2 Cholesteryl ester	C45H76O2	46903	LMST01020008	5287939	HMDB00610		C15441	NAACPBBQTFFYQB-LJAITQKLSA-N	InChI=1S/C45H76O2/c1-7-8-9-10-11-12-13-14-15-16-17-18-19-20-21-25-43(46)47-38-30-32-44(5)37(34-38)26-27-39-41-29-28-40(36(4)24-22-23-35(2)3)45(41,6)33-31-42(39)44/h11-12,14-15,26,35-36,38-42H,7-10,13,16-25,27-34H2,1-6H3/b12-11-,15-14-/t36-,38+,39+,40-,41+,42+,44+,45-/m1/s1
Sterol lipids [ST]	Sterols [ST01]	Cholesterol esters [ST0102]	Cholesterol esters	18:3 Cholesteryl ester	C45H74O2	84341	LMST01020009	6436907	HMDB10370			FYMCIBHUFSIWCE-WVXFKAQASA-N	InChI=1S/C45H74O2/c1-7-8-9-10-11-12-13-14-15-16-17-18-19-20-21-25-43(46)47-38-30-32-44(5)37(34-38)26-27-39-41-29-28-40(36(4)24-22-23-35(2)3)45(41,6)33-31-42(39)44/h8-9,11-12,14-15,26,35-36,38-42H,7,10,13,16-25,27-34H2,1-6H3/b9-8-,12-11-,15-14-/t36-,38+,39+,40-,41+,42+,44+,45-/m1/s1
Sterol lipids [ST]	Sterols [ST01]	Cholesterol esters [ST0102]	Cholesterol esters	20:0 Cholesteryl ester	C47H84O2	88763	LMST01020010	16061336	HMDB06740			SUOVMGLZSOAHJY-JREUTYQLSA-N	InChI=1S/C47H84O2/c1-7-8-9-10-11-12-13-14-15-16-17-18-19-20-21-22-23-27-45(48)49-40-32-34-46(5)39(36-40)28-29-41-43-31-30-42(38(4)26-24-25-37(2)3)47(43,6)35-33-44(41)46/h28,37-38,40-44H,7-27,29-36H2,1-6H3/t38-,40+,41+,42-,43+,44+,46+,47-/m1/s1
Sterol lipids [ST]	Sterols [ST01]	Cholesterol esters [ST0102]	Cholesterol esters	20:1 Cholesteryl ester	C47H82O2	88795	LMST01020011	16061337	HMDB06732			OWTYWMJVQZQWFH-UQPFUGTCSA-N	InChI=1S/C47H82O2/c1-7-8-9-10-11-12-13-14-15-16-17-18-19-20-21-22-23-27-45(48)49-40-32-34-46(5)39(36-40)28-29-41-43-31-30-42(38(4)26-24-25-37(2)3)47(43,6)35-33-44(41)46/h14-15,28,37-38,40-44H,7-13,16-27,29-36H2,1-6H3/b15-14-/t38-,40+,41+,42-,43+,44+,46+,47-/m1/s1
Sterol lipids [ST]	Sterols [ST01]	Cholesterol esters [ST0102]	Cholesterol esters	20:2 Cholesteryl ester	C47H80O2	88775	LMST01020012	16061338	HMDB06734			REFJKOQDWJELKE-AKLGJIFXSA-N	InChI=1S/C47H80O2/c1-7-8-9-10-11-12-13-14-15-16-17-18-19-20-21-22-23-27-45(48)49-40-32-34-46(5)39(36-40)28-29-41-43-31-30-42(38(4)26-24-25-37(2)3)47(43,6)35-33-44(41)46/h11-12,14-15,28,37-38,40-44H,7-10,13,16-27,29-36H2,1-6H3/b12-11-,15-14-/t38-,40+,41+,42-,43+,44+,46+,47-/m1/s1
Sterol lipids [ST]	Sterols [ST01]	Cholesterol esters [ST0102]	Cholesterol esters	20:4 Cholesteryl ester	C47H76O2	82751	LMST01020014	6479222	HMDB06726			IMXSFYNMSOULQS-BEDFLICRSA-N	InChI=1S/C47H76O2/c1-7-8-9-10-11-12-13-14-15-16-17-18-19-20-21-22-23-27-45(48)49-40-32-34-46(5)39(36-40)28-29-41-43-31-30-42(38(4)26-24-25-37(2)3)47(43,6)35-33-44(41)46/h11-12,14-15,17-18,20-21,28,37-38,40-44H,7-10,13,16,19,22-27,29-36H2,1-6H3/b12-11-,15-14-,18-17-,21-20-/t38-,40+,41+,42-,43+,44+,46+,47-/m1/s1
Sterol lipids [ST]	Sterols [ST01]	Cholesterol esters [ST0102]	Cholesterol esters	20:5 Cholesteryl ester	C47H74O2	84969	LMST01020015	10372299	HMDB06731			XZFUGMCJZFRBKF-BDJFIEMMSA-N	InChI=1S/C47H74O2/c1-7-8-9-10-11-12-13-14-15-16-17-18-19-20-21-22-23-27-45(48)49-40-32-34-46(5)39(36-40)28-29-41-43-31-30-42(38(4)26-24-25-37(2)3)47(43,6)35-33-44(41)46/h8-9,11-12,14-15,17-18,20-21,28,37-38,40-44H,7,10,13,16,19,22-27,29-36H2,1-6H3/b9-8-,12-11-,15-14-,18-17-,21-20-/t38-,40+,41+,42-,43+,44+,46+,47-/m1/s1
Sterol lipids [ST]	Sterols [ST01]	Cholesterol esters [ST0102]	Cholesterol esters	22:0 Cholesteryl ester	C49H88O2	84352	LMST01020016	16061339	HMDB06727			WBOQXYUYHINMOC-FTAWAYKBSA-N	InChI=1S/C49H88O2/c1-7-8-9-10-11-12-13-14-15-16-17-18-19-20-21-22-23-24-25-29-47(50)51-42-34-36-48(5)41(38-42)30-31-43-45-33-32-44(40(4)28-26-27-39(2)3)49(45,6)37-35-46(43)48/h30,39-40,42-46H,7-29,31-38H2,1-6H3/t40-,42+,43+,44-,45+,46+,48+,49-/m1/s1
Sterol lipids [ST]	Sterols [ST01]	Cholesterol esters [ST0102]	Cholesterol esters	22:2 Cholesteryl ester	C49H84O2	88774	LMST01020017	16061340	HMDB06737			YSGVSTJGBYXXIM-GFMQGYSGSA-N	InChI=1S/C49H84O2/c1-7-8-9-10-11-12-13-14-15-16-17-18-19-20-21-22-23-24-25-29-47(50)51-42-34-36-48(5)41(38-42)30-31-43-45-33-32-44(40(4)28-26-27-39(2)3)49(45,6)37-35-46(43)48/h11-12,14-15,30,39-40,42-46H,7-10,13,16-29,31-38H2,1-6H3/b12-11-,15-14-/t40-,42+,43+,44-,45+,46+,48+,49-/m1/s1
Sterol lipids [ST]	Sterols [ST01]	Cholesterol esters [ST0102]	Cholesterol esters	22:4 Cholesteryl ester	C49H80O2	142698	LMST01020018	16061341	HMDB06729			ITGTXSFLBABXQA-BMURBKCOSA-N	InChI=1S/C49H80O2/c1-7-8-9-10-11-12-13-14-15-16-17-18-19-20-21-22-23-24-25-29-47(50)51-42-34-36-48(5)41(38-42)30-31-43-45-33-32-44(40(4)28-26-27-39(2)3)49(45,6)37-35-46(43)48/h11-12,14-15,17-18,20-21,30,39-40,42-46H,7-10,13,16,19,22-29,31-38H2,1-6H3/b12-11-,15-14-,18-17-,21-20-/t40-,42+,43+,44-,45+,46+,48+,49-/m1/s1
Sterol lipids [ST]	Sterols [ST01]	Cholesterol esters [ST0102]	Cholesterol esters	22:6 Cholesteryl ester	C49H76O2	74102	LMST01020019	14274978	HMDB06733			VOEVEGPMRIYYKC-HNJOWPRISA-N	InChI=1S/C49H76O2/c1-7-8-9-10-11-12-13-14-15-16-17-18-19-20-21-22-23-24-25-29-47(50)51-42-34-36-48(5)41(38-42)30-31-43-45-33-32-44(40(4)28-26-27-39(2)3)49(45,6)37-35-46(43)48/h8-9,11-12,14-15,17-18,20-21,23-24,30,39-40,42-46H,7,10,13,16,19,22,25-29,31-38H2,1-6H3/b9-8-,12-11-,15-14-,18-17-,21-20-,24-23-/t40-,42+,43+,44-,45+,46+,48+,49-/m1/s1
Sterol lipids [ST]	Sterols [ST01]	Cholesterol esters [ST0102]	Cholesterol esters	24:1 Cholesteryl ester	C51H90O2		LMST01020020	16061342	HMDB06728			XLEGDTNGSMQNCH-QFMUNDRCSA-N	InChI=1S/C51H90O2/c1-7-8-9-10-11-12-13-14-15-16-17-18-19-20-21-22-23-24-25-26-27-31-49(52)53-44-36-38-50(5)43(40-44)32-33-45-47-35-34-46(42(4)30-28-29-41(2)3)51(47,6)39-37-48(45)50/h24-25,32,41-42,44-48H,7-23,26-31,33-40H2,1-6H3/b25-24-/t42-,44+,45+,46-,47+,48+,50+,51-/m1/s1
Sterol lipids [ST]	Sterols [ST01]	Cholesterol esters [ST0102]	Cholesterol esters	16:2 Cholesteryl ester	C43H72O2	89566	LMST01020024	24779604				OYOAMRKUJRRRSM-LLPGPSIBSA-N	InChI=1S/C43H72O2/c1-7-8-9-10-11-12-13-14-15-16-17-18-19-23-41(44)45-36-28-30-42(5)35(32-36)24-25-37-39-27-26-38(34(4)22-20-21-33(2)3)43(39,6)31-29-40(37)42/h9-10,12-13,24,33-34,36-40H,7-8,11,14-23,25-32H2,1-6H3/b10-9-,13-12-/t34-,36+,37+,38-,39+,40+,42+,43-/m1/s1
Sterol lipids [ST]	Sterols [ST01]	Cholesterol esters [ST0102]	Cholesterol esters	22:1 Cholesteryl ester	C49H86O2	88753	LMST01020025	16219158	HMDB10372			SQHUGNAFKZZXOT-QXAJUEOOSA-N	InChI=1S/C49H86O2/c1-7-8-9-10-11-12-13-14-15-16-17-18-19-20-21-22-23-24-25-29-47(50)51-42-34-36-48(5)41(38-42)30-31-43-45-33-32-44(40(4)28-26-27-39(2)3)49(45,6)37-35-46(43)48/h14-15,30,39-40,42-46H,7-13,16-29,31-38H2,1-6H3/b15-14-/t40-,42+,43+,44-,45+,46+,48+,49-/m1/s1
Sterol lipids [ST]	Biliary acids and derivatives [ST02]		Bile acids	Tauro-b-muricholic acid	C26H45NO7S	133057	LMST05040012	21124703	HMDB00932			XSOLDPYUICCHJX-UZUDEGBHSA-N	1S/C26H45NO7S/c1-15(4-7-21(29)27-12-13-35(32,33)34)17-5-6-18-22-19(9-11-25(17,18)2)26(3)10-8-16(28)14-20(26)23(30)24(22)31/h15-20,22-24,28,30-31H,4-14H2,1 -3H3,(H,27,29)(H,32,33,34)/t15-,16-,17-,18+,19+,20+,22+,23+,24-,25-,26-/m1/s1
Sterol lipids [ST]	Biliary acids and derivatives [ST02]		Bile acids	Glycoursodeoxycholic acid	C26H43NO5	89929	LMST05030016	12310288	HMDB00708			GHCZAUBVMUEKKP-XROMFQGDSA-N	1S/C26H43NO5/c1-15(4-7-22(30)27-14-23(31)32)18-5-6-19-24-20(9-11-26(18,19)3)25(2)10-8-17(28)12-16(25)13-21(24)29/h15-21,24,28-29H,4-14H2,1-3H3,(H,27,30)(H,31,32)/t15-,16+,17-,18-9+,20+,21+,24+,25+,26-/m1/s1
Sterol lipids [ST]	Biliary acids and derivatives [ST02]		Bile acids	a-muricholic acid	C24H40O5	81243	LMST04010066	5283852	HMDB00865			DKPMWHFRUGMUKF-GDYCBZMLSA-N	1S/C24H40O5/c1-13(4-7-19(26)27)15-5-6-16-20-17(9-11-23(15,16)2)24(3)10-8-14(25)12-18(24)21(28)22(20)29/h13-18,20-22,25,28-29H,4-12H2,1-3H3,(H,26,27)/t13-,14-,15-,16+,17+,18+,20+,21+,22+,23-,24-/m1/s1
Sterol lipids [ST]	Biliary acids and derivatives [ST02]		Bile acids	Taurocholic acid	C26H45NO7S	28865	LMST05040001	6675	HMDB00036		C05122	WBWWGRHZICKQGZ-HZAMXZRMSA-N	1S/C26H45NO7S/c1-15(4-7-23(31)27-10-11-35(32,33)34)18-5-6-19-24-20(14-22(30)26(18,19)3)25(2)9-8-17(28)12-16(25)13-21(24)29/h15-22,24,28-30H,4-14H2,1-3H3,(H,27,31)(H,32,33,34)/t15-,16+,17-,18-9+,20+,21-22+,24+,25+,26-/m1/s1
Sterol lipids [ST]	Biliary acids and derivatives [ST02]		Bile acids	Glycocholic Acid	C26H43NO6	17687	LMST05030001	10140	HMDB00138		C01921	RFDAIACWWDREDC-FRVQLJSFSA-N	1S/C26H43NO6/c1-14(4-7-22(31)27-13-23(32)33)17-5-6-18-24-19(12-21(30)26(17,18)3)25(2)9-8-16(28)10-15(25)11-20(24)29/h14-21,24,28-30H,4-13H2,1-3H3,(H,27,31)(H,32,33)/t14-,15+,16-,17-,18+,19+,20-,21+,24+,25+,26-/m1/s1
Sterol lipids [ST]	Biliary acids and derivatives [ST02]		Bile acids	o-muricholic acid	C24H40O5	81299	LMST04010065	5283851	HMDB00865			DKPMWHFRUGMUKF-NTPBNISXSA-N	1S/C24H40O5/c1-13(4-7-19(26)27)15-5-6-16-20-17(9-11-23(15,16)2)24(3)10-8-14(25)12-18(24)21(28)22(20)29/h13-18,20-22,25,28-29H,4-12H2,1-3H3,(H,26,27)/t13-,14-,15-,16+,17+,18+,20+,21-,22-,23-,24-/m1/s1
Sterol lipids [ST]	Biliary acids and derivatives [ST02]		Bile acids	b-muricholic acid	C24H40O5	81299	LMST04010067	5283853	HMDB00865			DKPMWHFRUGMUKF-CRKPLTDNSA-N	1S/C24H40O5/c1-13(4-7-19(26)27)15-5-6-16-20-17(9-11-23(15,16)2)24(3)10-8-14(25)12-18(24)21(28)22(20)29/h13-18,20-22,25,28-29H,4-12H2,1-3H3,(H,26,27)/t13-,14-,15-,16+,17+,18+,20+,21+,22-,23-,24-/m1/s1
Sterol lipids [ST]	Biliary acids and derivatives [ST02]		Bile acids	Ursodeoxycholic acid	C24H40O4	9907	LMST04010033	31401				RUDATBOHQWOJDD-UZVSRGJWSA-N	1S/C24H40O4/c1-14(4-7-21(27)28)17-5-6-18-22-19(9-11-24(17,18)3)23(2)10-8-16(25)12-15(23)13-20(22)26/h14-20,22,25-26H,4-13H2,1-3H3,(H,27,28)/t14-,15+,16-,17-,18+,19+,20+,22+,23+,24-/m1/s1
Sterol lipids [ST]	Biliary acids and derivatives [ST02]		Bile acids	Taurochenodeoxycholic acid	C26H45NO6S	16525	LMST05040005	387316	HMDB00951		C05465	BHTRKEVKTKCXOH-BJLOMENOSA-N	1S/C26H45NO6S/c1-16(4-7-23(30)27-12-13-34(31,32)33)19-5-6-20-24-21(9-11-26(19,20)3)25(2)10-8-18(28)14-17(25)15-22(24)29/h16-22,24,28-29H,4-15H2,1-3H3,(H,27,30)(H,31,32,33)/t16-,17+,18-,19-,20+,21+,22-,24+,25+,26-/m1/s1
Sterol lipids [ST]	Biliary acids and derivatives [ST02]		Bile acids	Tauro-alpha-muricholic acid	C26H45NO7S	139136		101657566				XSOLDPYUICCHJX-QQXJNSDFSA-N	1S/C26H45NO7S/c1-15(4-7-21(29)27-12-13-35(32,33)34)17-5-6-18-22-19(9-11-25(17,18)2)26(3)10-8-16(28)14-20(26)23(30)24(22)31/h15-20,22-24,28,30-31H,4-14H2,1-3H3,(H,27,29)(H,32,33,34)/t15-,16-,17-,18+,19+,20+,22+,23+,24+,25-,26-/m1/s1
Sterol lipids [ST]	Biliary acids and derivatives [ST02]		Bile acids	Hyocholic acid (Gamma-Muricholate)	C24H40O5	81244	LMST04010064	92805	HMDB00865			DKPMWHFRUGMUKF-KWXDGCAGSA-N	1S/C24H40O5/c1-13(4-7-19(26)27)15-5-6-16-20-17(9-11-23(15,16)2)24(3)10-8-14(25)12-18(24)21(28)22(20)29/h13-18,20-22,25,28-29H,4-12H2,1-3H3,(H,26,27)/t13-,14-,15-,16+,17+,18+,20+,21-,22+,23-,24-/m1/s1
Sterol lipids [ST]	Biliary acids and derivatives [ST02]		Bile acids	Lithocholic acid	C24H40O3	16325	LMST04010003	9903	HMDB00761		C03990	SMEROWZSTRWXGI-HVATVPOCSA-N	1S/C24H40O3/c1-15(4-9-22(26)27)19-7-8-20-18-6-5-16-14-17(25)10-12-23(16,2)21(18)11-13-24(19,20)3/h15-21,25H,4-14H2,1-3H3,(H,26,27)/t15-,16-,17-,18+,19-,20+,21+,23+,24-/m1/s1	[H][C@]12CC[C@]3([H])[C@]([H])(CC[C@]4(C)[C@]([H])(CC[C@@]34[H])[C@H](C)CCC(O)=O)[C@@]1(C)CC[C@@H](O)C2
Sterol lipids [ST]	Biliary acids and derivatives [ST02]		Bile acids	Deoxycholic acid	C24H40O4	28834	LMST04010040	222528	HMDB00626		C04483	KXGVEGMKQFWNSR-LLQZFEROSA-N	1S/C24H40O4/c1-14(4-9-22(27)28)18-7-8-19-17-6-5-15-12-16(25)10-11-23(15,2)20(17)13-21(26)24(18,19)3/h14-21,25-26H,4-13H2,1-3H3,(H,27,28)/t14-,15-,16-,17+,18-,19+,20+,21+,23+,24-/m1/s1	[H][C@]12CC[C@@]3([H])[C@]4([H])CC[C@]([H])([C@H](C)CCC(O)=O)[C@@]4(C)[C@@H](O)C[C@]3([H])[C@@]1(C)CC[C@@H](O)C2
Sterol lipids [ST]	Biliary acids and derivatives [ST02]		Bile acids	Chenodeoxycholic acid	C24H40O4	16755	LMST04010032	10133	HMDB00518		C02528	RUDATBOHQWOJDD-BSWAIDMHSA-N	S/C24H40O4/c1-14(4-7-21(27)28)17-5-6-18-22-19(9-11-24(17,18)3)23(2)10-8-16(25)12-15(23)13-20(22)26/h14-20,22,25-26H,4-13H2,1-3H3,(H,27,28)/t14-,15+,16-,17-,18+,19+,20-,22+,23+,24-/m1/s1	[H][C@@]12C[C@H](O)CC[C@]1(C)[C@@]1([H])CC[C@]3(C)[C@]([H])(CC[C@@]3([H])[C@]1([H])[C@H](O)C2)[C@H](C)CCC(O)=O
Sterol lipids [ST]	Biliary acids and derivatives [ST02]		Bile acids	Glycolithocholic acid	C26H43NO4	37998	LMST05030009	115245	HMDB00698		C15557	XBSQTYHEGZTYJE-OETIFKLTSA-N	1S/C26H43NO4/c1-16(4-9-23(29)27-15-24(30)31)20-7-8-21-19-6-5-17-14-18(28)10-12-25(17,2)22(19)11-13-26(20,21)3/h16-22,28H,4-15H2,1-3H3,(H,27,29)25(17,2)22(19)11-13-(H,30,31)/t16-,17-,18-,19+,20-,21+,22+,25+,26-/m1/s126(20,21)3/h16-22,28H,4-15H2,1-3H3,(H,27,29)(H,30,31)/t16-,17-,18-,19+,20-,21+,22+,25+,26-/m1/s1	[H][C@]12CC[C@@]3([H])[C@]4([H])CC[C@]([H])([C@H](C)CCC(=O)NCC(O)=O)[C@@]4(C)CC[C@]3([H])[C@@]1(C)CC[C@@H](O)C2
Sterol lipids [ST]	Biliary acids and derivatives [ST02]		Bile acids	Taurolithocholic acid	C26H45NO5S	36259	LMST05040003	439763	HMDB00722		C02592	QBYUNVOYXHFVKC-GBURMNQMSA-N	1S/C26H45NO5S/c1-17(4-9-24(29)27-14-15-33(30,31)32)21-7-8-22-20-6-5-18-16-19(28)10-12-25(18,2)23(20)11-13-26(21,22)3/h17-23,28H,4-16H2,1-3H3,(H,27,29)(H,30,31,32)/t17-,18-,19-,20+,21-,22+,23+,25+,26-/m1/s1	C[C@H](CCC(=O)NCCS(O)(=O)=O)[C@H]1CC[C@H]2[C@@H]3CC[C@@H]4C[C@H](O)CC[C@]4(C)[C@H]3CC[C@]12C
Sterol lipids [ST]	Biliary acids and derivatives [ST02]		Bile acids	Cholic acid	C24H40O5	16359	LMST04010001	221493	HMDB00619		C00695	BHQCQFFYRZLCQQ-OELDTZBJSA-N	1S/C24H40O5/c1-13(4-7-21(28)29)16-5-6-17-22-18(12-20(27)24(16,17)3)23(2)9-8-15(25)10-14(23)11-19(22)26/h13-20,22,25-27H,4-12H2,1-3H3,(H,28,29)/t13-,14+,15-,16-,17+,18+,19-,20+,22+,23+,24-/m1/s1	[H][C@@]12C[C@H](O)CC[C@]1(C)[C@@]1([H])C[C@H](O)[C@]3(C)[C@]([H])(CC[C@@]3([H])[C@]1([H])[C@H](O)C2)[C@H](C)CCC(O)=O
Sterol lipids [ST]	Biliary acids and derivatives [ST02]		Bile acids	Hyodeoxycholic acid	C24H40O4	52023	LMST04010024	5283820	HMDB00733			DGABKXLVXPYZII-SIBKNCMHSA-N	1S/C24H40O4/c1-14(4-7-22(27)28)17-5-6-18-16-13-21(26)20-12-15(25)8-10-24(20,3)19(16)9-11-23(17,18)2/h14-21,25-26H,4-13H2,1-3H3,(H,27,28)/t14-,15-,16+,17-,18+,19+,20+,21+,23-,24-/m1/s1	[H][C@@]1(CC[C@@]2([H])[C@]3([H])C[C@H](O)[C@]4([H])C[C@H](O)CC[C@]4(C)[C@@]3([H])CC[C@]12C)[C@H](C)CCC(O)=O
Sterol lipids [ST]	Biliary acids and derivatives [ST02]		Bile acids	glycodeoxycholic acid	C26H43NO5	27471	LMST05030006	3035026			C05464	WVULKSPCQVQLCU-BUXLTGKBSA-N	1S/C26H43NO5/c1-15(4-9-23(30)27-14-24(31)32)19-7-8-20-18-6-5-16-12-17(28)10-11-25(16,2)21(18)13-22(29)26(19,20)3/h15-22,28-29H,4-14H2,1-3H3,(H,27,30)(H,31,32)/t15-,16-,17-,18+,19-,20+,21+,22+,25+,26-/m1/s1	C1[C@@]2([C@]3(C[C@@H]([C@]4([C@]([C@@]3(CC[C@@]2(C[C@@H](C1)O)[H])[H])(CC[C@@]4([C@@H](CCC(NCC(O)=O)=O)C)[H])[H])C)O)[H])C
Sterol lipids [ST]	Biliary acids and derivatives [ST02]		Bile acids	Taurodeoxycholic acid	C26H45NO6S	9410	LMST05040013	2733768	HMDB00896			AWDRATDZQPNJFN-VAYUFCLWSA-N	1S/C26H45NO6S/c1-16(4-9-24(30)27-12-13-34(31,32)33)20-7-8-21-19-6-5-17-14-18(28)10-11-25(17,2)22(19)15-23(29)26(20,21)3/h16-23,28-29H,4-15H2,1-3H3,(H,27,30)(H,31,32,33)/t16-,17-,18-,19+,20-,21+,22+,23+,25+,26-/m1/s1	[H][C@]12CC[C@@]3([H])[C@]4([H])CC[C@]([H])([C@H](C)CCC(=O)NCCS(O)(=O)=O)[C@@]4(C)[C@@H](O)C[C@]3([H])[C@@]1(C)CC[C@@H](O)C2
Sterol lipids [ST]	Biliary acids and derivatives [ST02]		Bile acids	Glycochenodeoxycholic acid	C26H43NO5	36274	LMST05030008	12544			C05462	GHCZAUBVMUEKKP-GYPHWSFCSA-N	1S/C26H43NO5/c1-15(4-7-22(30)27-14-23(31)32)18-5-6-19-24-20(9-11-26(18,19)3)25(2)10-8-17(28)12-16(25)13-21(24)29/h15-21,24,28-29H,4-14H2,1-3H3,(H,27,30)(H,31,32)/t15-,16+,17-,18-,19+,20+,21-,24+,25+,26-/m1/s1	[H][C@@]12C[C@H](O)CC[C@]1(C)[C@@]1([H])CC[C@]3(C)[C@]([H])(CC[C@@]3([H])[C@]1([H])[C@H](O)C2)[C@H](C)CCC(=O)NCC(O)=O
Sterol lipids [ST]	Biliary acids and derivatives [ST02]		Bile acids	Isolithocholic acid	C24H40O3	81253	LMST04010004	164853	HMDB00717		C17658	SMEROWZSTRWXGI-WFVDQZAMSA-N	1S/C24H40O3/c1-15(4-9-22(26)27)19-7-8-20-18-6-5-16-14-17(25)10-12-23(16,2)21(18)11-13-24(19,20)3/h15-21,25H,4-14H2,1-3H3,(H,26,27)/t15-,16-,17+,18+,19-,20+,21+,23+,24-/m1/s1	C1[C@@]2([C@]3(CC[C@]4([C@]([C@@]3(CC[C@@]2(C[C@H](C1)O)[H])[H])(CC[C@@]4([C@@H](CCC(O)=O)C)[H])[H])C)[H])C
Sterol lipids [ST]	Biliary acids and derivatives [ST02]		Bile acids	Allolithocholic acid	C24H40O3	139131	LMST04010005	5283803	HMDB00761			SMEROWZSTRWXGI-NWFSOSCSSA-N	1S/C24H40O3/c1-15(4-9-22(26)27)19-7-8-20-18-6-5-16-14-17(25)10-12-23(16,2)21(18)11-13-24(19,20)3/h15-21,25H,4-14H2,1-3H3,(H,26,27)/t15-,16+,17-,18+,19-,20+,21+,23+,24-/m1/s1
Sterol lipids [ST]	Biliary acids and derivatives [ST02]		Bile acids	Isodeoxycholic Acid	C24H40O4	81256	LMST04010049	164672	HMDB02536		C17661	ZHCAAZIHTDCFJX-QLEQUTGBSA-N	1S/C24H40O4/c1-14(7-10-21(27)28)16-8-9-17-22-18(13-20(26)24(16,17)3)23(2)11-5-4-6-15(23)12-19(22)25/h14-20,22,25-26H,4-13H2,1-3H3,(H,27,28)/t14-,15+,16-,17+,18+,19-,20+,22+,23+,24-/m1/s1	C1CC[C@@]2([C@](C1)([C@@]3([C@@]([C@@H](C2)O)([C@]4([C@]([C@H](C3)O)([C@](CC4)([C@H](C)CCC(O)=O)[H])C)[H])[H])[H])C)[H]
Sterol lipids [ST]	Biliary acids and derivatives [ST02]		Bile acids	Taurolithocholate Sulfate	C26H45NO8S2	17864	LMST05020003	440071	HMDB02580		C03642	HSNPMXROZIQAQD-GBURMNQMSA-N	1S/C26H45NO8S2/c1-17(4-9-24(28)27-14-15-36(29,30)31)21-7-8-22-20-6-5-18-16-19(35-37(32,33)34)10-12-25(18,2)23(20)11-13-26(21,22)3/h17-23H,4-16H2,1-3H3,(H,27,28)(H,29,30,31)(H,32,33,34)/t17-,18-,19-,20+,21-,22+,23+,25+,26-/m1/s1
Glycerolipids [GL]	Monoradylglycerols [GL01]	Monoacylglycerols [GL0101]	Monoacylglycerols	MAG family	C25H38O4	17408	LMGL01010027	46896303
Glycerolipids [GL]	Monoradylglycerols [GL01]	Monoacylglycerols [GL0101]	Monoacylglycerols	MAG (14:0)	C17H34O4	87249				SLM:000307555				[*]OCC(CO[*])O[*]
Glycerolipids [GL]	Monoradylglycerols [GL01]	Monoacylglycerols [GL0101]	Monoacylglycerols	MAG (14:1)	C17H32O4					SLM:000307556				[*]OCC(CO[*])O[*]
Glycerolipids [GL]	Monoradylglycerols [GL01]	Monoacylglycerols [GL0101]	Monoacylglycerols	MAG (15:0)	C18H36O4					SLM:000307557	C13854			[*]OCC(CO[*])O[*]
Glycerolipids [GL]	Monoradylglycerols [GL01]	Monoacylglycerols [GL0101]	Monoacylglycerols	MAG (16:0)	C19H38O4	87251				SLM:000307558				[*]OCC(CO[*])O[*]
Glycerolipids [GL]	Monoradylglycerols [GL01]	Monoacylglycerols [GL0101]	Monoacylglycerols	MAG (16:1)	C19H36O4	87253				SLM:000307559				[*]OCC(CO[*])O[*]
Glycerolipids [GL]	Monoradylglycerols [GL01]	Monoacylglycerols [GL0101]	Monoacylglycerols	MAG (16:2)	C19H34O4					SLM:000307560				[*]OCC(CO[*])O[*]
Glycerolipids [GL]	Monoradylglycerols [GL01]	Monoacylglycerols [GL0101]	Monoacylglycerols	MAG (18:0)	C21H42O4	87255				SLM:000307562				[*]OCC(CO[*])O[*]
Glycerolipids [GL]	Monoradylglycerols [GL01]	Monoacylglycerols [GL0101]	Monoacylglycerols	MAG (18:1)	C21H40O4	87256				SLM:000307563				[*]OCC(CO[*])O[*]
Glycerolipids [GL]	Monoradylglycerols [GL01]	Monoacylglycerols [GL0101]	Monoacylglycerols	MAG (18:2)	C21H38O4	87257				SLM:000307564				[*]OCC(CO[*])O[*]
Glycerolipids [GL]	Monoradylglycerols [GL01]	Monoacylglycerols [GL0101]	Monoacylglycerols	MAG (18:3)	C21H36O4	87258				SLM:000307565				[*]OCC(CO[*])O[*]
Glycerolipids [GL]	Monoradylglycerols [GL01]	Monoacylglycerols [GL0101]	Monoacylglycerols	MAG (18:4)	C21H34O4	142218				SLM:000307566				[*]OCC(CO[*])O[*]
Glycerolipids [GL]	Monoradylglycerols [GL01]	Monoacylglycerols [GL0101]	Monoacylglycerols	MAG (20:0)	C23H46O4					SLM:000307568				[*]OCC(CO[*])O[*]
Glycerolipids [GL]	Monoradylglycerols [GL01]	Monoacylglycerols [GL0101]	Monoacylglycerols	MAG (20:1)	C23H44O4					SLM:000307569				[*]OCC(CO[*])O[*]
Glycerolipids [GL]	Monoradylglycerols [GL01]	Monoacylglycerols [GL0101]	Monoacylglycerols	MAG (20:2)	C23H42O4					SLM:000307570				[*]OCC(CO[*])O[*]
Glycerolipids [GL]	Monoradylglycerols [GL01]	Monoacylglycerols [GL0101]	Monoacylglycerols	MAG (20:3)	C23H40O4					SLM:000307571				[*]OCC(CO[*])O[*]
Glycerolipids [GL]	Monoradylglycerols [GL01]	Monoacylglycerols [GL0101]	Monoacylglycerols	MAG (20:4)	C23H38O4					SLM:000307572				[*]OCC(CO[*])O[*]
Glycerolipids [GL]	Monoradylglycerols [GL01]	Monoacylglycerols [GL0101]	Monoacylglycerols	MAG (20:5)	C23H36O4	86397				SLM:000307573				[*]OCC(CO[*])O[*]
Glycerolipids [GL]	Monoradylglycerols [GL01]	Monoacylglycerols [GL0101]	Monoacylglycerols	MAG (21:0)	C24H48O4					SLM:000307574				[*]OCC(CO[*])O[*]
Glycerolipids [GL]	Monoradylglycerols [GL01]	Monoacylglycerols [GL0101]	Monoacylglycerols	MAG (22:0)	C25H50O4					SLM:000307575				[*]OCC(CO[*])O[*]
Glycerolipids [GL]	Monoradylglycerols [GL01]	Monoacylglycerols [GL0101]	Monoacylglycerols	MAG (22:1)	C25H48O4					SLM:000307576				[*]OCC(CO[*])O[*]
Glycerolipids [GL]	Monoradylglycerols [GL01]	Monoacylglycerols [GL0101]	Monoacylglycerols	MAG (22:2)	C25H46O4					SLM:000307577				[*]OCC(CO[*])O[*]
Glycerolipids [GL]	Monoradylglycerols [GL01]	Monoacylglycerols [GL0101]	Monoacylglycerols	MAG (22:3)	C25H44O4					SLM:000307578				[*]OCC(CO[*])O[*]
Glycerolipids [GL]	Monoradylglycerols [GL01]	Monoacylglycerols [GL0101]	Monoacylglycerols	MAG (22:4)	C25H42O4					SLM:000307579				[*]OCC(CO[*])O[*]
Glycerolipids [GL]	Monoradylglycerols [GL01]	Monoacylglycerols [GL0101]	Monoacylglycerols	MAG (22:5)	C25H40O4					SLM:000307580				[*]OCC(CO[*])O[*]
Glycerolipids [GL]	Monoradylglycerols [GL01]	Monoacylglycerols [GL0101]	Monoacylglycerols	MAG (22:6)	C25H38O4					SLM:000307581				[*]OCC(CO[*])O[*]
Glycerolipids [GL]	Monoradylglycerols [GL01]	Monoacylglycerols [GL0101]	Monoacylglycerols	MAG (24:0)	C27H54O4					SLM:000307582				[*]OCC(CO[*])O[*]
Glycerolipids [GL]	Monoradylglycerols [GL01]	Monoacylglycerols [GL0101]	Monoacylglycerols	MAG (24:1)	C27H52O4					SLM:000307583				[*]OCC(CO[*])O[*]
Glycerolipids [GL]	Diradylglycerols [GL02]	Diacylglycerols [GL0201]	Diacylglycerols	DAG (24:0)	C27H52O5	142954				SLM:000307363				[*]OCC(CO[*])O[*]
Glycerolipids [GL]	Diradylglycerols [GL02]	Diacylglycerols [GL0201]	Diacylglycerols	DAG (26:0)	C29H56O5	141734				SLM:000307365				[*]OCC(CO[*])O[*]
Glycerolipids [GL]	Diradylglycerols [GL02]	Diacylglycerols [GL0201]	Diacylglycerols	DAG (26:1)	C29H54O5					SLM:000307366				[*]OCC(CO[*])O[*]
Glycerolipids [GL]	Diradylglycerols [GL02]	Diacylglycerols [GL0201]	Diacylglycerols	DAG (28:0)	C31H60O5	85721				SLM:000307369				[*]OCC(CO[*])O[*]
Glycerolipids [GL]	Diradylglycerols [GL02]	Diacylglycerols [GL0201]	Diacylglycerols	DAG (28:1)	C31H58O5	141735				SLM:000307370				[*]OCC(CO[*])O[*]
Glycerolipids [GL]	Diradylglycerols [GL02]	Diacylglycerols [GL0201]	Diacylglycerols	DAG (28:2)	C31H56O5	134285				SLM:000307371				[*]OCC(CO[*])O[*]
Glycerolipids [GL]	Diradylglycerols [GL02]	Diacylglycerols [GL0201]	Diacylglycerols	DAG (30:0)	C33H64O5	85683				SLM:000307375				[*]OCC(CO[*])O[*]
Glycerolipids [GL]	Diradylglycerols [GL02]	Diacylglycerols [GL0201]	Diacylglycerols	DAG (30:1)	C33H62O5	85682				SLM:000307376				[*]OCC(CO[*])O[*]
Glycerolipids [GL]	Diradylglycerols [GL02]	Diacylglycerols [GL0201]	Diacylglycerols	DAG (30:2)	C33H60O5	85722				SLM:000307377				[*]OCC(CO[*])O[*]
Glycerolipids [GL]	Diradylglycerols [GL02]	Diacylglycerols [GL0201]	Diacylglycerols	DAG (30:3)	C33H58O5					SLM:000307378				[*]OCC(CO[*])O[*]
Glycerolipids [GL]	Diradylglycerols [GL02]	Diacylglycerols [GL0201]	Diacylglycerols	DAG (30:4)	C33H56O5					SLM:000307379				[*]OCC(CO[*])O[*]
Glycerolipids [GL]	Diradylglycerols [GL02]	Diacylglycerols [GL0201]	Diacylglycerols	DAG (31:0)	C34H66O5					SLM:000307380				[*]OCC(CO[*])O[*]
Glycerolipids [GL]	Diradylglycerols [GL02]	Diacylglycerols [GL0201]	Diacylglycerols	DAG (31:1)	C34H64O5	85684				SLM:000307381				[*]OCC(CO[*])O[*]
Glycerolipids [GL]	Diradylglycerols [GL02]	Diacylglycerols [GL0201]	Diacylglycerols	DAG (31:2)	C34H62O5	85722				SLM:000307382				[*]OCC(CO[*])O[*]
Glycerolipids [GL]	Diradylglycerols [GL02]	Diacylglycerols [GL0201]	Diacylglycerols	DAG (31:3)	C34H60O5					SLM:000307383				[*]OCC(CO[*])O[*]
Glycerolipids [GL]	Diradylglycerols [GL02]	Diacylglycerols [GL0201]	Diacylglycerols	DAG (31:4)	C34H58O5					SLM:000307384				[*]OCC(CO[*])O[*]
Glycerolipids [GL]	Diradylglycerols [GL02]	Diacylglycerols [GL0201]	Diacylglycerols	DAG (32:0)	C35H68O5	85688				SLM:000307385				[*]OCC(CO[*])O[*]
Glycerolipids [GL]	Diradylglycerols [GL02]	Diacylglycerols [GL0201]	Diacylglycerols	DAG (32:1)	C35H66O5	85687				SLM:000307386				[*]OCC(CO[*])O[*]
Glycerolipids [GL]	Diradylglycerols [GL02]	Diacylglycerols [GL0201]	Diacylglycerols	DAG (32:2)	C35H64O5	85686				SLM:000307387				[*]OCC(CO[*])O[*]
Glycerolipids [GL]	Diradylglycerols [GL02]	Diacylglycerols [GL0201]	Diacylglycerols	DAG (32:3)	C35H62O5	85685				SLM:000307388				[*]OCC(CO[*])O[*]
Glycerolipids [GL]	Diradylglycerols [GL02]	Diacylglycerols [GL0201]	Diacylglycerols	DAG (32:4)	C35H60O5					SLM:000307389				[*]OCC(CO[*])O[*]
Glycerolipids [GL]	Diradylglycerols [GL02]	Diacylglycerols [GL0201]	Diacylglycerols	DAG (32:5)	C35H58O5					SLM:000307390				[*]OCC(CO[*])O[*]
Glycerolipids [GL]	Diradylglycerols [GL02]	Diacylglycerols [GL0201]	Diacylglycerols	DAG (33:0)	C36H70O5					SLM:000307391				[*]OCC(CO[*])O[*]
Glycerolipids [GL]	Diradylglycerols [GL02]	Diacylglycerols [GL0201]	Diacylglycerols	DAG (33:1)	C36H68O5	85690				SLM:000307392				[*]OCC(CO[*])O[*]
Glycerolipids [GL]	Diradylglycerols [GL02]	Diacylglycerols [GL0201]	Diacylglycerols	DAG (33:2)	C36H66O5	85689				SLM:000307393				[*]OCC(CO[*])O[*]
Glycerolipids [GL]	Diradylglycerols [GL02]	Diacylglycerols [GL0201]	Diacylglycerols	DAG (33:3)	C36H64O5	131945				SLM:000307394				[*]OCC(CO[*])O[*]
Glycerolipids [GL]	Diradylglycerols [GL02]	Diacylglycerols [GL0201]	Diacylglycerols	DAG (34:0)	C37H72O5	86974				SLM:000307397				[*]OCC(CO[*])O[*]
Glycerolipids [GL]	Diradylglycerols [GL02]	Diacylglycerols [GL0201]	Diacylglycerols	DAG (34:1)	C37H70O5	85694				SLM:000307398				[*]OCC(CO[*])O[*]
Glycerolipids [GL]	Diradylglycerols [GL02]	Diacylglycerols [GL0201]	Diacylglycerols	DAG (34:2)	C37H68O5	85693				SLM:000307399				[*]OCC(CO[*])O[*]
Glycerolipids [GL]	Diradylglycerols [GL02]	Diacylglycerols [GL0201]	Diacylglycerols	DAG (34:3)	C37H66O5	85692				SLM:000307400				[*]OCC(CO[*])O[*]
Glycerolipids [GL]	Diradylglycerols [GL02]	Diacylglycerols [GL0201]	Diacylglycerols	DAG (34:4)	C37H64O5	85691				SLM:000307401				[*]OCC(CO[*])O[*]
Glycerolipids [GL]	Diradylglycerols [GL02]	Diacylglycerols [GL0201]	Diacylglycerols	DAG (34:5)	C37H62O5	86976				SLM:000307402				[*]OCC(CO[*])O[*]
Glycerolipids [GL]	Diradylglycerols [GL02]	Diacylglycerols [GL0201]	Diacylglycerols	DAG (34:6)	C37H60O5					SLM:000307403				[*]OCC(CO[*])O[*]
Glycerolipids [GL]	Diradylglycerols [GL02]	Diacylglycerols [GL0201]	Diacylglycerols	DAG (35:0)	C38H74O5					SLM:000307404				[*]OCC(CO[*])O[*]
Glycerolipids [GL]	Diradylglycerols [GL02]	Diacylglycerols [GL0201]	Diacylglycerols	DAG (35:1)	C38H72O5	85697				SLM:000307405				[*]OCC(CO[*])O[*]
Glycerolipids [GL]	Diradylglycerols [GL02]	Diacylglycerols [GL0201]	Diacylglycerols	DAG (35:2)	C38H70O5	85696				SLM:000307406				[*]OCC(CO[*])O[*]
Glycerolipids [GL]	Diradylglycerols [GL02]	Diacylglycerols [GL0201]	Diacylglycerols	DAG (35:3)	C38H68O5	85695				SLM:000307407				[*]OCC(CO[*])O[*]
Glycerolipids [GL]	Diradylglycerols [GL02]	Diacylglycerols [GL0201]	Diacylglycerols	DAG (35:4)	C38H66O5					SLM:000307408				[*]OCC(CO[*])O[*]
Glycerolipids [GL]	Diradylglycerols [GL02]	Diacylglycerols [GL0201]	Diacylglycerols	DAG (35:5)	C38H64O5					SLM:000307409				[*]OCC(CO[*])O[*]
Glycerolipids [GL]	Diradylglycerols [GL02]	Diacylglycerols [GL0201]	Diacylglycerols	DAG (35:6)	C38H62O5					SLM:000307410				[*]OCC(CO[*])O[*]
Glycerolipids [GL]	Diradylglycerols [GL02]	Diacylglycerols [GL0201]	Diacylglycerols	DAG (36:0)	C39H76O5	86987				SLM:000307411				[*]OCC(CO[*])O[*]
Glycerolipids [GL]	Diradylglycerols [GL02]	Diacylglycerols [GL0201]	Diacylglycerols	DAG (36:1)	C39H74O5	86980				SLM:000307412				[*]OCC(CO[*])O[*]
Glycerolipids [GL]	Diradylglycerols [GL02]	Diacylglycerols [GL0201]	Diacylglycerols	DAG (36:2)	C39H72O5	85701				SLM:000307413				[*]OCC(CO[*])O[*]
Glycerolipids [GL]	Diradylglycerols [GL02]	Diacylglycerols [GL0201]	Diacylglycerols	DAG (36:3)	C39H70O5	85700				SLM:000307414				[*]OCC(CO[*])O[*]
Glycerolipids [GL]	Diradylglycerols [GL02]	Diacylglycerols [GL0201]	Diacylglycerols	DAG (36:4)	C39H68O5	85699				SLM:000307415				[*]OCC(CO[*])O[*]
Glycerolipids [GL]	Diradylglycerols [GL02]	Diacylglycerols [GL0201]	Diacylglycerols	DAG (36:5)	C39H66O5	85698				SLM:000307416				[*]OCC(CO[*])O[*]
Glycerolipids [GL]	Diradylglycerols [GL02]	Diacylglycerols [GL0201]	Diacylglycerols	DAG (36:6)	C39H64O5	132488				SLM:000307417				[*]OCC(CO[*])O[*]
Glycerolipids [GL]	Diradylglycerols [GL02]	Diacylglycerols [GL0201]	Diacylglycerols	DAG (36:7)	C39H62O5					SLM:000307418				[*]OCC(CO[*])O[*]
Glycerolipids [GL]	Diradylglycerols [GL02]	Diacylglycerols [GL0201]	Diacylglycerols	DAG (36:8)	C39H60O5					SLM:000307419				[*]OCC(CO[*])O[*]
Glycerolipids [GL]	Diradylglycerols [GL02]	Diacylglycerols [GL0201]	Diacylglycerols	DAG (37:0)	C40H78O5					SLM:000307420				[*]OCC(CO[*])O[*]
Glycerolipids [GL]	Diradylglycerols [GL02]	Diacylglycerols [GL0201]	Diacylglycerols	DAG (37:1)	C40H76O5	85857				SLM:000307421				[*]OCC(CO[*])O[*]
Glycerolipids [GL]	Diradylglycerols [GL02]	Diacylglycerols [GL0201]	Diacylglycerols	DAG (37:5)	C40H68O5					SLM:000307425				[*]OCC(CO[*])O[*]
Glycerolipids [GL]	Diradylglycerols [GL02]	Diacylglycerols [GL0201]	Diacylglycerols	DAG (38:0)	C41H80O5	87232				SLM:000307427				[*]OCC(CO[*])O[*]
Glycerolipids [GL]	Diradylglycerols [GL02]	Diacylglycerols [GL0201]	Diacylglycerols	DAG (38:1)	C41H78O5	85707				SLM:000307428				[*]OCC(CO[*])O[*]
Glycerolipids [GL]	Diradylglycerols [GL02]	Diacylglycerols [GL0201]	Diacylglycerols	DAG (38:2)	C41H76O5	86984				SLM:000307429				[*]OCC(CO[*])O[*]
Glycerolipids [GL]	Diradylglycerols [GL02]	Diacylglycerols [GL0201]	Diacylglycerols	DAG (38:3)	C41H74O5	85706				SLM:000307430				[*]OCC(CO[*])O[*]
Glycerolipids [GL]	Diradylglycerols [GL02]	Diacylglycerols [GL0201]	Diacylglycerols	DAG (38:4)	C41H72O5	85705				SLM:000307431				[*]OCC(CO[*])O[*]
Glycerolipids [GL]	Diradylglycerols [GL02]	Diacylglycerols [GL0201]	Diacylglycerols	DAG (38:5)	C41H70O5	85704				SLM:000307432				[*]OCC(CO[*])O[*]
Glycerolipids [GL]	Diradylglycerols [GL02]	Diacylglycerols [GL0201]	Diacylglycerols	DAG (38:6)	C41H68O5	85703				SLM:000307433				[*]OCC(CO[*])O[*]
Glycerolipids [GL]	Diradylglycerols [GL02]	Diacylglycerols [GL0201]	Diacylglycerols	DAG (38:7)	C41H66O5	86986				SLM:000307434				[*]OCC(CO[*])O[*]
Glycerolipids [GL]	Diradylglycerols [GL02]	Diacylglycerols [GL0201]	Diacylglycerols	DAG (38:8)	C41H64O5	132489				SLM:000307435				[*]OCC(CO[*])O[*]
Glycerolipids [GL]	Diradylglycerols [GL02]	Diacylglycerols [GL0201]	Diacylglycerols	DAG (40:0)	C43H84O5	87239				SLM:000307444				[*]OCC(CO[*])O[*]
Glycerolipids [GL]	Diradylglycerols [GL02]	Diacylglycerols [GL0201]	Diacylglycerols	DAG (40:1)	C43H82O5	138335				SLM:000307445				[*]OCC(CO[*])O[*]
Glycerolipids [GL]	Diradylglycerols [GL02]	Diacylglycerols [GL0201]	Diacylglycerols	DAG (40:2)	C43H80O5					SLM:000307447				[*]OCC(CO[*])O[*]
Glycerolipids [GL]	Diradylglycerols [GL02]	Diacylglycerols [GL0201]	Diacylglycerols	DAG (40:3)	C43H78O5	85858				SLM:000307448				[*]OCC(CO[*])O[*]
Glycerolipids [GL]	Diradylglycerols [GL02]	Diacylglycerols [GL0201]	Diacylglycerols	DAG (40:4)	C43H76O5	87222				SLM:000307449				[*]OCC(CO[*])O[*]
Glycerolipids [GL]	Diradylglycerols [GL02]	Diacylglycerols [GL0201]	Diacylglycerols	DAG (40:5)	C43H74O5	87224				SLM:000307450				[*]OCC(CO[*])O[*]
Glycerolipids [GL]	Diradylglycerols [GL02]	Diacylglycerols [GL0201]	Diacylglycerols	DAG (40:6)	C43H72O5	85709				SLM:000307451				[*]OCC(CO[*])O[*]
Glycerolipids [GL]	Diradylglycerols [GL02]	Diacylglycerols [GL0201]	Diacylglycerols	DAG (40:7)	C43H70O5	85708				SLM:000307452				[*]OCC(CO[*])O[*]
Glycerolipids [GL]	Diradylglycerols [GL02]	Diacylglycerols [GL0201]	Diacylglycerols	DAG (40:8)	C43H68O5	87227				SLM:000307453				[*]OCC(CO[*])O[*]
Glycerolipids [GL]	Diradylglycerols [GL02]	Diacylglycerols [GL0201]	Diacylglycerols	DAG (40:9)	C43H66O5					SLM:000307454				[*]OCC(CO[*])O[*]
Glycerolipids [GL]	Diradylglycerols [GL02]	Diacylglycerols [GL0201]	Diacylglycerols	DAG (40:10)	C43H64O5	87243				SLM:000307446
Glycerolipids [GL]	Diradylglycerols [GL02]	Diacylglycerols [GL0201]	Diacylglycerols	DAG (41:0)	C44H86O5					SLM:000307455				[*]OCC(CO[*])O[*]
Glycerolipids [GL]	Diradylglycerols [GL02]	Diacylglycerols [GL0201]	Diacylglycerols	DAG (41:1)	C44H84O5	132490				SLM:000307456				[*]OCC(CO[*])O[*]
Glycerolipids [GL]	Diradylglycerols [GL02]	Diacylglycerols [GL0201]	Diacylglycerols	DAG (41:10)	C44H66O5	87243				N/A				[*]OCC(CO[*])O[*]
Glycerolipids [GL]	Diradylglycerols [GL02]	Diacylglycerols [GL0201]	Diacylglycerols	DAG (41:2)	C44H82O5					SLM:000307457				[*]OCC(CO[*])O[*]
Glycerolipids [GL]	Diradylglycerols [GL02]	Diacylglycerols [GL0201]	Diacylglycerols	DAG (41:3)	C44H80O5					SLM:000307458				[*]OCC(CO[*])O[*]
Glycerolipids [GL]	Diradylglycerols [GL02]	Diacylglycerols [GL0201]	Diacylglycerols	DAG (41:4)	C44H78O5					SLM:000307459				[*]OCC(CO[*])O[*]
Glycerolipids [GL]	Diradylglycerols [GL02]	Diacylglycerols [GL0201]	Diacylglycerols	DAG (41:5)	C44H76O5	132491				SLM:000307460				[*]OCC(CO[*])O[*]
Glycerolipids [GL]	Diradylglycerols [GL02]	Diacylglycerols [GL0201]	Diacylglycerols	DAG (41:6)	C44H74O5					SLM:000307461				[*]OCC(CO[*])O[*]
Glycerolipids [GL]	Diradylglycerols [GL02]	Diacylglycerols [GL0201]	Diacylglycerols	DAG (42:0)	C45H88O5	137576				SLM:000307462				[*]OCC(CO[*])O[*]
Glycerolipids [GL]	Diradylglycerols [GL02]	Diacylglycerols [GL0201]	Diacylglycerols	DAG (42:1)	C45H86O5	137577				SLM:000307463				[*]OCC(CO[*])O[*]
Glycerolipids [GL]	Diradylglycerols [GL02]	Diacylglycerols [GL0201]	Diacylglycerols	DAG (42:10)	C45H68O5	85859				SLM:000307464				[*]OCC(CO[*])O[*]
Glycerolipids [GL]	Diradylglycerols [GL02]	Diacylglycerols [GL0201]	Diacylglycerols	DAG (42:11)	C45H66O5	85723				SLM:000307465				[*]OCC(CO[*])O[*]
Glycerolipids [GL]	Diradylglycerols [GL02]	Diacylglycerols [GL0201]	Diacylglycerols	DAG (42:2)	C45H84O5	137578				SLM:000307466				[*]OCC(CO[*])O[*]
Glycerolipids [GL]	Diradylglycerols [GL02]	Diacylglycerols [GL0201]	Diacylglycerols	DAG (42:3)	C45H82O5					SLM:000307467				[*]OCC(CO[*])O[*]
Glycerolipids [GL]	Diradylglycerols [GL02]	Diacylglycerols [GL0201]	Diacylglycerols	DAG (42:4)	C45H80O5					SLM:000307468				[*]OCC(CO[*])O[*]
Glycerolipids [GL]	Diradylglycerols [GL02]	Diacylglycerols [GL0201]	Diacylglycerols	DAG (42:5)	C45H78O5	137884				SLM:000307469				[*]OCC(CO[*])O[*]
Glycerolipids [GL]	Diradylglycerols [GL02]	Diacylglycerols [GL0201]	Diacylglycerols	DAG (42:6)	C45H76O5					SLM:000307470				[*]OCC(CO[*])O[*]
Glycerolipids [GL]	Diradylglycerols [GL02]	Diacylglycerols [GL0201]	Diacylglycerols	DAG (42:7)	C45H74O5					SLM:000307471				[*]OCC(CO[*])O[*]
Glycerolipids [GL]	Diradylglycerols [GL02]	Diacylglycerols [GL0201]	Diacylglycerols	DAG (42:8)	C45H72O5					SLM:000307472				[*]OCC(CO[*])O[*]
Glycerolipids [GL]	Diradylglycerols [GL02]	Diacylglycerols [GL0201]	Diacylglycerols	DAG (42:9)	C45H70O5					SLM:000307473				[*]OCC(CO[*])O[*]
Glycerolipids [GL]	Diradylglycerols [GL02]	Diacylglycerols [GL0201]	Diacylglycerols	DAG (43:0)	C46H90O5					SLM:000307474				[*]OCC(CO[*])O[*]
Glycerolipids [GL]	Diradylglycerols [GL02]	Diacylglycerols [GL0201]	Diacylglycerols	DAG (44:5)	C47H82O5					SLM:000307489				[*]OCC(CO[*])O[*]
Glycerolipids [GL]	Diradylglycerols [GL02]	Diacylglycerols [GL0201]	Diacylglycerols	DAG (44:6)	C47H80O5					SLM:000307490				[*]OCC(CO[*])O[*]
Glycerolipids [GL]	Diradylglycerols [GL02]	Diacylglycerols [GL0201]	Diacylglycerols	DAG (44:7)	C47H78O5					SLM:000307491				[*]OCC(CO[*])O[*]
Glycerolipids [GL]	Diradylglycerols [GL02]	Diacylglycerols [GL0201]	Diacylglycerols	DAG (44:8)	C47H76O5					SLM:000307492				[*]OCC(CO[*])O[*]
Glycerolipids [GL]	Diradylglycerols [GL02]	Diacylglycerols [GL0201]	Diacylglycerols	DAG (44:9)	C47H74O5					SLM:000307493				[*]OCC(CO[*])O[*]
Glycerolipids [GL]	Diradylglycerols [GL02]	Diacylglycerols [GL0201]	Diacylglycerols	DAG (45:0)	C48H94O5					SLM:000307494				[*]OCC(CO[*])O[*]
Glycerolipids [GL]	Diradylglycerols [GL02]	Diacylglycerols [GL0201]	Diacylglycerols	DAG (45:1)	C48H92O5					SLM:000307495				[*]OCC(CO[*])O[*]
Glycerolipids [GL]	Diradylglycerols [GL02]	Diacylglycerols [GL0201]	Diacylglycerols	DAG (45:4)	C48H86O5					SLM:000307496				[*]OCC(CO[*])O[*]
Glycerolipids [GL]	Diradylglycerols [GL02]	Diacylglycerols [GL0201]	Diacylglycerols	DAG (45:5)	C48H84O5					SLM:000307497				[*]OCC(CO[*])O[*]
Glycerolipids [GL]	Diradylglycerols [GL02]	Diacylglycerols [GL0201]	Diacylglycerols	DAG (45:6)	C48H82O5					SLM:000307498				[*]OCC(CO[*])O[*]
Glycerolipids [GL]	Diradylglycerols [GL02]	Diacylglycerols [GL0201]	Diacylglycerols	DAG (46:0)	C49H96O5					SLM:000307499				[*]OCC(CO[*])O[*]
Glycerolipids [GL]	Diradylglycerols [GL02]	Diacylglycerols [GL0201]	Diacylglycerols	DAG (46:1)	C49H94O5					SLM:000307500				[*]OCC(CO[*])O[*]
Glycerolipids [GL]	Diradylglycerols [GL02]	Diacylglycerols [GL0201]	Diacylglycerols	DAG (46:2)	C49H92O5					SLM:000307504				[*]OCC(CO[*])O[*]
Glycerolipids [GL]	Diradylglycerols [GL02]	Diacylglycerols [GL0201]	Diacylglycerols	DAG (46:4)	C49H88O5					SLM:000307506				[*]OCC(CO[*])O[*]
Glycerolipids [GL]	Diradylglycerols [GL02]	Diacylglycerols [GL0201]	Diacylglycerols	DAG (46:5)	C49H86O5					SLM:000307507				[*]OCC(CO[*])O[*]
Glycerolipids [GL]	Diradylglycerols [GL02]	Diacylglycerols [GL0201]	Diacylglycerols	DAG (46:6)	C49H84O5					SLM:000307508				[*]OCC(CO[*])O[*]
Glycerolipids [GL]	Diradylglycerols [GL02]	Diacylglycerols [GL0201]	Diacylglycerols	DAG (46:7)	C49H82O5	CHEBI:85855				SLM:000307509				[*]OCC(CO[*])O[*]
Glycerolipids [GL]	Triradylglycerols [GL03]	Triacylglycerols [GL0301]	Triacylglycerols	TAG family		17855
Glycerolipids [GL]	Triradylglycerols [GL03]	Triacylglycerols [GL0301]	Triacylglycerols	TAG (30:0)	C33H62O6	132726				NA
Glycerolipids [GL]	Triradylglycerols [GL03]	Triacylglycerols [GL0301]	Triacylglycerols	TAG (32:0)	C35H66O6					NA
Glycerolipids [GL]	Triradylglycerols [GL03]	Triacylglycerols [GL0301]	Triacylglycerols	TAG (34:2)	C37H66O6					NA
Glycerolipids [GL]	Triradylglycerols [GL03]	Triacylglycerols [GL0301]	Triacylglycerols	TAG (34:1)	C37H68O6					NA
Glycerolipids [GL]	Triradylglycerols [GL03]	Triacylglycerols [GL0301]	Triacylglycerols	TAG (34:0)	C37H70O6					NA
Glycerolipids [GL]	Triradylglycerols [GL03]	Triacylglycerols [GL0301]	Triacylglycerols	TAG (36:2)	C39H70O6					NA
Glycerolipids [GL]	Triradylglycerols [GL03]	Triacylglycerols [GL0301]	Triacylglycerols	TAG (36:1)	C39H72O6					NA
Glycerolipids [GL]	Triradylglycerols [GL03]	Triacylglycerols [GL0301]	Triacylglycerols	TAG (36:0)	C39H74O6	90291				SLM:000308209				C(C(OC(*)=O)COC(=O)*)OC(=O)*
Glycerolipids [GL]	Triradylglycerols [GL03]	Triacylglycerols [GL0301]	Triacylglycerols	TAG (38:2)	C41H70O6
Glycerolipids [GL]	Triradylglycerols [GL03]	Triacylglycerols [GL0301]	Triacylglycerols	TAG (38:1)	C41H74O6	140896
Glycerolipids [GL]	Triradylglycerols [GL03]	Triacylglycerols [GL0301]	Triacylglycerols	TAG (38:0)	C41H78O6	136347
Glycerolipids [GL]	Triradylglycerols [GL03]	Triacylglycerols [GL0301]	Triacylglycerols	TAG (40:2)	C43H78O6					SLM:000308217				[*]C(=O)OCC(COC([*])=O)OC([*])=O
Glycerolipids [GL]	Triradylglycerols [GL03]	Triacylglycerols [GL0301]	Triacylglycerols	TAG (40:1)	C43H80O6	85860				SLM:000308216				[*]C(=O)OCC(COC([*])=O)OC([*])=O
Glycerolipids [GL]	Triradylglycerols [GL03]	Triacylglycerols [GL0301]	Triacylglycerols	TAG (40:0)	C43H82O6	140898				SLM:000308215				[*]C(=O)OCC(COC([*])=O)OC([*])=O
Glycerolipids [GL]	Triradylglycerols [GL03]	Triacylglycerols [GL0301]	Triacylglycerols	TAG (42:4)	C45H78O6	132728				SLM:000308225				C(C(OC(*)=O)COC(=O)*)OC(=O)*
Glycerolipids [GL]	Triradylglycerols [GL03]	Triacylglycerols [GL0301]	Triacylglycerols	TAG (42:3)	C45H80O6					SLM:000308224				C(C(OC(*)=O)COC(=O)*)OC(=O)*
Glycerolipids [GL]	Triradylglycerols [GL03]	Triacylglycerols [GL0301]	Triacylglycerols	TAG (42:2)	C45H82O6	136348				SLM:000308223				C(C(OC(*)=O)COC(=O)*)OC(=O)*
Glycerolipids [GL]	Triradylglycerols [GL03]	Triacylglycerols [GL0301]	Triacylglycerols	TAG (42:1)	C45H84O6	90294				SLM:000308222				C(C(OC(*)=O)COC(=O)*)OC(=O)*
Glycerolipids [GL]	Triradylglycerols [GL03]	Triacylglycerols [GL0301]	Triacylglycerols	TAG (42:0)	C45H86O6	90293				SLM:000308221				C(C(OC(*)=O)COC(=O)*)OC(=O)*
Glycerolipids [GL]	Triradylglycerols [GL03]	Triacylglycerols [GL0301]	Triacylglycerols	TAG (44:5)	C47H80O6					SLM:000308236				[*]C(=O)OCC(COC([*])=O)OC([*])=O
Glycerolipids [GL]	Triradylglycerols [GL03]	Triacylglycerols [GL0301]	Triacylglycerols	TAG (44:4)	C47H82O6	85815				SLM:000308235				[*]C(=O)OCC(COC([*])=O)OC([*])=O
Glycerolipids [GL]	Triradylglycerols [GL03]	Triacylglycerols [GL0301]	Triacylglycerols	TAG (44:3)	C47H84O6					SLM:000308234
Glycerolipids [GL]	Triradylglycerols [GL03]	Triacylglycerols [GL0301]	Triacylglycerols	TAG (44:2)	C47H86O6	90298				SLM:000308233				C(C(OC(*)=O)COC(=O)*)OC(=O)*
Glycerolipids [GL]	Triradylglycerols [GL03]	Triacylglycerols [GL0301]	Triacylglycerols	TAG (44:1)	C47H88O6	90297				SLM:000308232				C(C(OC(*)=O)COC(=O)*)OC(=O)*
Glycerolipids [GL]	Triradylglycerols [GL03]	Triacylglycerols [GL0301]	Triacylglycerols	TAG (44:0)	C47H90O6	90296				SLM:000308231				C(C(OC(*)=O)COC(=O)*)OC(=O)*
Glycerolipids [GL]	Triradylglycerols [GL03]	Triacylglycerols [GL0301]	Triacylglycerols	TAG (46:6)	C49H82O6	85817				SLM:000308249				[*]C(=O)OCC(COC([*])=O)OC([*])=O
Glycerolipids [GL]	Triradylglycerols [GL03]	Triacylglycerols [GL0301]	Triacylglycerols	TAG (46:5)	C49H84O6	85818				SLM:000308248				[*]C(=O)OCC(COC([*])=O)OC([*])=O
Glycerolipids [GL]	Triradylglycerols [GL03]	Triacylglycerols [GL0301]	Triacylglycerols	TAG (46:4)	C49H86O6	132009				SLM:000308247				[*]C(=O)OCC(COC([*])=O)OC([*])=O
Glycerolipids [GL]	Triradylglycerols [GL03]	Triacylglycerols [GL0301]	Triacylglycerols	TAG (46:3)	C49H88O6	85819				SLM:000308246				C(C(OC(*)=O)COC(=O)*)OC(=O)*
Glycerolipids [GL]	Triradylglycerols [GL03]	Triacylglycerols [GL0301]	Triacylglycerols	TAG (46:2)	C49H90O6	77447				SLM:000308245				[*]C(=O)OCC(COC([*])=O)OC([*])=O
Glycerolipids [GL]	Triradylglycerols [GL03]	Triacylglycerols [GL0301]	Triacylglycerols	TAG (46:1)	C49H92O6	85869				SLM:000308244				[*]C(=O)OCC(COC([*])=O)OC([*])=O
Glycerolipids [GL]	Triradylglycerols [GL03]	Triacylglycerols [GL0301]	Triacylglycerols	TAG (46:0)	C49H94O6	85868				SLM:000308243				[*]C(=O)OCC(COC([*])=O)OC([*])=O
Glycerolipids [GL]	Triradylglycerols [GL03]	Triacylglycerols [GL0301]	Triacylglycerols	TAG (47:6)	C50H84O6					SLM:000308256				[*]C(=O)OCC(COC([*])=O)OC([*])=O
Glycerolipids [GL]	Triradylglycerols [GL03]	Triacylglycerols [GL0301]	Triacylglycerols	TAG (47:5)	C50H86O6					SLM:000308255				[*]C(=O)OCC(COC([*])=O)OC([*])=O
Glycerolipids [GL]	Triradylglycerols [GL03]	Triacylglycerols [GL0301]	Triacylglycerols	TAG (47:4)	C50H88O6	85821				SLM:000308254				[*]C(=O)OCC(COC([*])=O)OC([*])=O
Glycerolipids [GL]	Triradylglycerols [GL03]	Triacylglycerols [GL0301]	Triacylglycerols	TAG (47:3)	C50H90O6	140984				SLM:000308253				[*]C(=O)OCC(COC([*])=O)OC([*])=O
Glycerolipids [GL]	Triradylglycerols [GL03]	Triacylglycerols [GL0301]	Triacylglycerols	TAG (47:2)	C50H92O6	85725				SLM:000308252				[*]C(=O)OCC(COC([*])=O)OC([*])=O
Glycerolipids [GL]	Triradylglycerols [GL03]	Triacylglycerols [GL0301]	Triacylglycerols	TAG (47:1)	C50H94O6	85724				SLM:000308251				[*]C(=O)OCC(COC([*])=O)OC([*])=O
Glycerolipids [GL]	Triradylglycerols [GL03]	Triacylglycerols [GL0301]	Triacylglycerols	TAG (47:0)	C50H96O6	85822				SLM:000308250				[*]C(=O)OCC(COC([*])=O)OC([*])=O
Glycerolipids [GL]	Triradylglycerols [GL03]	Triacylglycerols [GL0301]	Triacylglycerols	TAG (48:8)	C51H82O6					SLM:000308265				[*]C(=O)OCC(COC([*])=O)OC([*])=O
Glycerolipids [GL]	Triradylglycerols [GL03]	Triacylglycerols [GL0301]	Triacylglycerols	TAG (48:7)	C51H84O6					SLM:000308264				[*]C(=O)OCC(COC([*])=O)OC([*])=O
Glycerolipids [GL]	Triradylglycerols [GL03]	Triacylglycerols [GL0301]	Triacylglycerols	TAG (48:6)	C51H86O6	85824				SLM:000308263				[*]C(=O)OCC(COC([*])=O)OC([*])=O
Glycerolipids [GL]	Triradylglycerols [GL03]	Triacylglycerols [GL0301]	Triacylglycerols	TAG (48:5)	C51H88O6	140418				SLM:000308262				[*]C(=O)OCC(COC([*])=O)OC([*])=O
Glycerolipids [GL]	Triradylglycerols [GL03]	Triacylglycerols [GL0301]	Triacylglycerols	TAG (48:4)	C51H90O6	85825				SLM:000308261				[*]C(=O)OCC(COC([*])=O)OC([*])=O
Glycerolipids [GL]	Triradylglycerols [GL03]	Triacylglycerols [GL0301]	Triacylglycerols	TAG (48:3)	C51H92O6	85871				SLM:000308260				[*]C(=O)OCC(COC([*])=O)OC([*])=O
Glycerolipids [GL]	Triradylglycerols [GL03]	Triacylglycerols [GL0301]	Triacylglycerols	TAG (48:2)	C51H94O6	85725				SLM:000308259				[*]C(=O)OCC(COC([*])=O)OC([*])=O
Glycerolipids [GL]	Triradylglycerols [GL03]	Triacylglycerols [GL0301]	Triacylglycerols	TAG (48:1)	C51H96O6	85726				SLM:000308258				[*]C(=O)OCC(COC([*])=O)OC([*])=O
Glycerolipids [GL]	Triradylglycerols [GL03]	Triacylglycerols [GL0301]	Triacylglycerols	TAG (48:0)	C51H98O6	85870				SLM:000308257				[*]C(=O)OCC(COC([*])=O)OC([*])=O
Glycerolipids [GL]	Triradylglycerols [GL03]	Triacylglycerols [GL0301]	Triacylglycerols	TAG (49:0)	C52H100O6	85826				SLM:000308266				[*]C(=O)OCC(COC([*])=O)OC([*])=O
Glycerolipids [GL]	Triradylglycerols [GL03]	Triacylglycerols [GL0301]	Triacylglycerols	TAG (49:8)	C52H84O6					SLM:000308274				[*]C(=O)OCC(COC([*])=O)OC([*])=O
Glycerolipids [GL]	Triradylglycerols [GL03]	Triacylglycerols [GL0301]	Triacylglycerols	TAG (49:7)	C52H86O6					SLM:000308273				[*]C(=O)OCC(COC([*])=O)OC([*])=O
Glycerolipids [GL]	Triradylglycerols [GL03]	Triacylglycerols [GL0301]	Triacylglycerols	TAG (49:6)	C52H88O6					SLM:000308272				[*]C(=O)OCC(COC([*])=O)OC([*])=O
Glycerolipids [GL]	Triradylglycerols [GL03]	Triacylglycerols [GL0301]	Triacylglycerols	TAG (49:5)	C52H90O6	85827				SLM:000308271				[*]C(=O)OCC(COC([*])=O)OC([*])=O
Glycerolipids [GL]	Triradylglycerols [GL03]	Triacylglycerols [GL0301]	Triacylglycerols	TAG (49:4)	C52H92O6					SLM:000308270				[*]C(=O)OCC(COC([*])=O)OC([*])=O
Glycerolipids [GL]	Triradylglycerols [GL03]	Triacylglycerols [GL0301]	Triacylglycerols	TAG (49:3)	C52H94O6	85828				SLM:000308269				[*]C(=O)OCC(COC([*])=O)OC([*])=O
Glycerolipids [GL]	Triradylglycerols [GL03]	Triacylglycerols [GL0301]	Triacylglycerols	TAG (49:2)	C52H96O6	85727				SLM:000308268				[*]C(=O)OCC(COC([*])=O)OC([*])=O
Glycerolipids [GL]	Triradylglycerols [GL03]	Triacylglycerols [GL0301]	Triacylglycerols	TAG (49:1)	C52H98O6	85728				SLM:000308267				[*]C(=O)OCC(COC([*])=O)OC([*])=O
Glycerolipids [GL]	Triradylglycerols [GL03]	Triacylglycerols [GL0301]	Triacylglycerols	TAG (50:1)	C53H100O6	84665				SLM:000308276				[*]C(=O)OCC(COC([*])=O)OC([*])=O
Glycerolipids [GL]	Triradylglycerols [GL03]	Triacylglycerols [GL0301]	Triacylglycerols	TAG (50:0)	C53H102O6	85874				SLM:000308275				[*]C(=O)OCC(COC([*])=O)OC([*])=O
Glycerolipids [GL]	Triradylglycerols [GL03]	Triacylglycerols [GL0301]	Triacylglycerols	TAG (50:8)	C53H86O6	85833				SLM:000308283				[*]C(=O)OCC(COC([*])=O)OC([*])=O
Glycerolipids [GL]	Triradylglycerols [GL03]	Triacylglycerols [GL0301]	Triacylglycerols	TAG (50:7)	C53H88O6	136393				SLM:000308282				[*]C(=O)OCC(COC([*])=O)OC([*])=O
Glycerolipids [GL]	Triradylglycerols [GL03]	Triacylglycerols [GL0301]	Triacylglycerols	TAG (50:6)	C53H90O6	141285				SLM:000308281				[*]C(=O)OCC(COC([*])=O)OC([*])=O
Glycerolipids [GL]	Triradylglycerols [GL03]	Triacylglycerols [GL0301]	Triacylglycerols	TAG (50:5)	C53H92O6	90301				SLM:000308280				[*]C(=O)OCC(COC([*])=O)OC([*])=O
Glycerolipids [GL]	Triradylglycerols [GL03]	Triacylglycerols [GL0301]	Triacylglycerols	TAG (50:4)	C53H94O6	85832				SLM:000308279				[*]C(=O)OCC(COC([*])=O)OC([*])=O
Glycerolipids [GL]	Triradylglycerols [GL03]	Triacylglycerols [GL0301]	Triacylglycerols	TAG (50:3)	C53H96O6	85729				SLM:000308278				[*]C(=O)OCC(COC([*])=O)OC([*])=O
Glycerolipids [GL]	Triradylglycerols [GL03]	Triacylglycerols [GL0301]	Triacylglycerols	TAG (50:2)	C53H98O6	84662				SLM:000308277				[*]C(=O)OCC(COC([*])=O)OC([*])=O
Glycerolipids [GL]	Triradylglycerols [GL03]	Triacylglycerols [GL0301]	Triacylglycerols	TAG (51:2)	C54H100O6	85732				SLM:000308287				[*]C(=O)OCC(COC([*])=O)OC([*])=O
Glycerolipids [GL]	Triradylglycerols [GL03]	Triacylglycerols [GL0301]	Triacylglycerols	TAG (51:1)	C54H102O6	85733				SLM:000308286				[*]C(=O)OCC(COC([*])=O)OC([*])=O
Glycerolipids [GL]	Triradylglycerols [GL03]	Triacylglycerols [GL0301]	Triacylglycerols	TAG (51:0)	C54H104O6	140862				SLM:000308285				[*]C(=O)OCC(COC([*])=O)OC([*])=O
Glycerolipids [GL]	Triradylglycerols [GL03]	Triacylglycerols [GL0301]	Triacylglycerols	TAG (51:9)	C54H86O6					SLM:000308294				[*]C(=O)OCC(COC([*])=O)OC([*])=O
Glycerolipids [GL]	Triradylglycerols [GL03]	Triacylglycerols [GL0301]	Triacylglycerols	TAG (51:8)	C54H88O6					SLM:000308293				[*]C(=O)OCC(COC([*])=O)OC([*])=O
Glycerolipids [GL]	Triradylglycerols [GL03]	Triacylglycerols [GL0301]	Triacylglycerols	TAG (51:7)	C54H90O6	138350				SLM:000308292				[*]C(=O)OCC(COC([*])=O)OC([*])=O
Glycerolipids [GL]	Triradylglycerols [GL03]	Triacylglycerols [GL0301]	Triacylglycerols	TAG (51:6)	C54H92O6	138349				SLM:000308291				[*]C(=O)OCC(COC([*])=O)OC([*])=O
Glycerolipids [GL]	Triradylglycerols [GL03]	Triacylglycerols [GL0301]	Triacylglycerols	TAG (51:5)	C54H94O6	85834				SLM:000308290				[*]C(=O)OCC(COC([*])=O)OC([*])=O
Glycerolipids [GL]	Triradylglycerols [GL03]	Triacylglycerols [GL0301]	Triacylglycerols	TAG (51:4)	C54H96O6	85834				SLM:000308289				[*]C(=O)OCC(COC([*])=O)OC([*])=O
Glycerolipids [GL]	Triradylglycerols [GL03]	Triacylglycerols [GL0301]	Triacylglycerols	TAG (51:3)	C54H98O6	85731				SLM:000308288				[*]C(=O)OCC(COC([*])=O)OC([*])=O
Glycerolipids [GL]	Triradylglycerols [GL03]	Triacylglycerols [GL0301]	Triacylglycerols	TAG (52:3)	C55H100O6	84661				SLM:000308299				[*]C(=O)OCC(COC([*])=O)OC([*])=O
Glycerolipids [GL]	Triradylglycerols [GL03]	Triacylglycerols [GL0301]	Triacylglycerols	TAG (52:2)	C55H102O6	85736				SLM:000308298				[*]C(=O)OCC(COC([*])=O)OC([*])=O
Glycerolipids [GL]	Triradylglycerols [GL03]	Triacylglycerols [GL0301]	Triacylglycerols	TAG (52:1)	C55H104O6	90302				SLM:000308296				[*]C(=O)OCC(COC([*])=O)OC([*])=O
Glycerolipids [GL]	Triradylglycerols [GL03]	Triacylglycerols [GL0301]	Triacylglycerols	TAG (52:0)	C55H106O6					SLM:000308295				[*]C(=O)OCC(COC([*])=O)OC([*])=O
Glycerolipids [GL]	Triradylglycerols [GL03]	Triacylglycerols [GL0301]	Triacylglycerols	TAG (52:9)	C55H88O6	141287				SLM:000308305				[*]C(=O)OCC(COC([*])=O)OC([*])=O
Glycerolipids [GL]	Triradylglycerols [GL03]	Triacylglycerols [GL0301]	Triacylglycerols	TAG (52:8)	C55H90O6	141286				SLM:000308304				[*]C(=O)OCC(COC([*])=O)OC([*])=O
Glycerolipids [GL]	Triradylglycerols [GL03]	Triacylglycerols [GL0301]	Triacylglycerols	TAG (52:7)	C55H92O6	136390				SLM:000308303				[*]C(=O)OCC(COC([*])=O)OC([*])=O
Glycerolipids [GL]	Triradylglycerols [GL03]	Triacylglycerols [GL0301]	Triacylglycerols	TAG (52:6)	C55H94O6	85875				SLM:000308302				[*]C(=O)OCC(COC([*])=O)OC([*])=O
Glycerolipids [GL]	Triradylglycerols [GL03]	Triacylglycerols [GL0301]	Triacylglycerols	TAG (52:5)	C55H96O6	85734				SLM:000308301				[*]C(=O)OCC(COC([*])=O)OC([*])=O
Glycerolipids [GL]	Triradylglycerols [GL03]	Triacylglycerols [GL0301]	Triacylglycerols	TAG (52:4)	C55H98O6	84660				SLM:000308300				[*]C(=O)OCC(COC([*])=O)OC([*])=O
Glycerolipids [GL]	Triradylglycerols [GL03]	Triacylglycerols [GL0301]	Triacylglycerols	TAG (53:3)	C56H102O6	85739				SLM:000308310				[*]C(=O)OCC(COC([*])=O)OC([*])=O
Glycerolipids [GL]	Triradylglycerols [GL03]	Triacylglycerols [GL0301]	Triacylglycerols	TAG (53:2)	C56H104O6	85739				SLM:000308309				[*]C(=O)OCC(COC([*])=O)OC([*])=O
Glycerolipids [GL]	Triradylglycerols [GL03]	Triacylglycerols [GL0301]	Triacylglycerols	TAG (53:1)	C56H106O6	138351				SLM:000308307				[*]C(=O)OCC(COC([*])=O)OC([*])=O
Glycerolipids [GL]	Triradylglycerols [GL03]	Triacylglycerols [GL0301]	Triacylglycerols	TAG (53:0)	C56H108O6					SLM:000308306				[*]C(=O)OCC(COC([*])=O)OC([*])=O
Glycerolipids [GL]	Triradylglycerols [GL03]	Triacylglycerols [GL0301]	Triacylglycerols	TAG (53:5)	C56H98O6	85738				SLM:000308312				[*]C(=O)OCC(COC([*])=O)OC([*])=O
Glycerolipids [GL]	Triradylglycerols [GL03]	Triacylglycerols [GL0301]	Triacylglycerols	TAG (53:4)	C56H100O6	85737				SLM:000308311				[*]C(=O)OCC(COC([*])=O)OC([*])=O
Glycerolipids [GL]	Triradylglycerols [GL03]	Triacylglycerols [GL0301]	Triacylglycerols	TAG (54:5)	C57H100O6	85741				SLM:000308325				[*]C(=O)OCC(COC([*])=O)OC([*])=O
Glycerolipids [GL]	Triradylglycerols [GL03]	Triacylglycerols [GL0301]	Triacylglycerols	TAG (54:4)	C57H102O6	85742				SLM:000308324				[*]C(=O)OCC(COC([*])=O)OC([*])=O
Glycerolipids [GL]	Triradylglycerols [GL03]	Triacylglycerols [GL0301]	Triacylglycerols	TAG (54:3)	C57H104O6	84659				SLM:000308323				[*]C(=O)OCC(COC([*])=O)OC([*])=O
Glycerolipids [GL]	Triradylglycerols [GL03]	Triacylglycerols [GL0301]	Triacylglycerols	TAG (54:2)	C57H106O6	85743				SLM:000308322				[*]C(=O)OCC(COC([*])=O)OC([*])=O
Glycerolipids [GL]	Triradylglycerols [GL03]	Triacylglycerols [GL0301]	Triacylglycerols	TAG (54:1)	C57H108O6	90305				SLM:000308318				[*]C(=O)OCC(COC([*])=O)OC([*])=O
Glycerolipids [GL]	Triradylglycerols [GL03]	Triacylglycerols [GL0301]	Triacylglycerols	TAG (54:0)	C57H110O6	138347				SLM:000308317				[*]C(=O)OCC(COC([*])=O)OC([*])=O
Glycerolipids [GL]	Triradylglycerols [GL03]	Triacylglycerols [GL0301]	Triacylglycerols	TAG (54:10)	C57H90O6					SLM:000308319				[*]C(=O)OCC(COC([*])=O)OC([*])=O
Glycerolipids [GL]	Triradylglycerols [GL03]	Triacylglycerols [GL0301]	Triacylglycerols	TAG (54:9)	C57H92O6	138346				SLM:000308329				[*]C(=O)OCC(COC([*])=O)OC([*])=O
Glycerolipids [GL]	Triradylglycerols [GL03]	Triacylglycerols [GL0301]	Triacylglycerols	TAG (54:8)	C57H94O6	85837				SLM:000308328				[*]C(=O)OCC(COC([*])=O)OC([*])=O
Glycerolipids [GL]	Triradylglycerols [GL03]	Triacylglycerols [GL0301]	Triacylglycerols	TAG (54:7)	C57H96O6	85740				SLM:000308327				[*]C(=O)OCC(COC([*])=O)OC([*])=O
Glycerolipids [GL]	Triradylglycerols [GL03]	Triacylglycerols [GL0301]	Triacylglycerols	TAG (54:6)	C57H98O6	85876				SLM:000308326				[*]C(=O)OCC(COC([*])=O)OC([*])=O
Glycerolipids [GL]	Triradylglycerols [GL03]	Triacylglycerols [GL0301]	Triacylglycerols	TAG (55:6)	C58H100O6	85744				SLM:000308338				[*]C(=O)OCC(COC([*])=O)OC([*])=O
Glycerolipids [GL]	Triradylglycerols [GL03]	Triacylglycerols [GL0301]	Triacylglycerols	TAG (55:5)	C58H102O6	85745				SLM:000308337				[*]C(=O)OCC(COC([*])=O)OC([*])=O
Glycerolipids [GL]	Triradylglycerols [GL03]	Triacylglycerols [GL0301]	Triacylglycerols	TAG (55:8)	C58H96O6	85839				SLM:000308340				[*]C(=O)OCC(COC([*])=O)OC([*])=O
Glycerolipids [GL]	Triradylglycerols [GL03]	Triacylglycerols [GL0301]	Triacylglycerols	TAG (55:7)	C58H98O6	85840				SLM:000308339				[*]C(=O)OCC(COC([*])=O)OC([*])=O
Glycerolipids [GL]	Triradylglycerols [GL03]	Triacylglycerols [GL0301]	Triacylglycerols	TAG (56:7)	C59H100O6	85749				SLM:000308353				[*]C(=O)OCC(COC([*])=O)OC([*])=O
Glycerolipids [GL]	Triradylglycerols [GL03]	Triacylglycerols [GL0301]	Triacylglycerols	TAG (56:6)	C59H102O6	85750				SLM:000308352				[*]C(=O)OCC(COC([*])=O)OC([*])=O
Glycerolipids [GL]	Triradylglycerols [GL03]	Triacylglycerols [GL0301]	Triacylglycerols	TAG (56:5)	C59H104O6	85751				SLM:000308351				[*]C(=O)OCC(COC([*])=O)OC([*])=O
Glycerolipids [GL]	Triradylglycerols [GL03]	Triacylglycerols [GL0301]	Triacylglycerols	TAG (56:4)	C59H106O6	85842				SLM:000308350				[*]C(=O)OCC(COC([*])=O)OC([*])=O
Glycerolipids [GL]	Triradylglycerols [GL03]	Triacylglycerols [GL0301]	Triacylglycerols	TAG (56:3)	C59H108O6	85843				SLM:000308349				[*]C(=O)OCC(COC([*])=O)OC([*])=O
Glycerolipids [GL]	Triradylglycerols [GL03]	Triacylglycerols [GL0301]	Triacylglycerols	TAG (56:2)	C59H110O6	132034				SLM:000308348				[*]C(=O)OCC(COC([*])=O)OC([*])=O
Glycerolipids [GL]	Triradylglycerols [GL03]	Triacylglycerols [GL0301]	Triacylglycerols	TAG (56:1)	C59H112O6	136345				SLM:000308343				[*]C(=O)OCC(COC([*])=O)OC([*])=O
Glycerolipids [GL]	Triradylglycerols [GL03]	Triacylglycerols [GL0301]	Triacylglycerols	TAG (56:0)	C59H114O6	140899				SLM:000308342				[*]C(=O)OCC(COC([*])=O)OC([*])=O
Glycerolipids [GL]	Triradylglycerols [GL03]	Triacylglycerols [GL0301]	Triacylglycerols	TAG (56:10)	C59H94O6	85877				SLM:000308344				[*]C(=O)OCC(COC([*])=O)OC([*])=O
Glycerolipids [GL]	Triradylglycerols [GL03]	Triacylglycerols [GL0301]	Triacylglycerols	TAG (56:9)	C59H96O6	85747				SLM:000308355				[*]C(=O)OCC(COC([*])=O)OC([*])=O
Glycerolipids [GL]	Triradylglycerols [GL03]	Triacylglycerols [GL0301]	Triacylglycerols	TAG (56:8)	C59H98O6	85748				SLM:000308354				[*]C(=O)OCC(COC([*])=O)OC([*])=O
Glycerolipids [GL]	Triradylglycerols [GL03]	Triacylglycerols [GL0301]	Triacylglycerols	TAG (58:9)	C61H100O6	85753				SLM:000308383				[*]C(=O)OCC(COC([*])=O)OC([*])=O
Glycerolipids [GL]	Triradylglycerols [GL03]	Triacylglycerols [GL0301]	Triacylglycerols	TAG (58:8)	C61H102O6	85754				SLM:000308382				[*]C(=O)OCC(COC([*])=O)OC([*])=O
Glycerolipids [GL]	Triradylglycerols [GL03]	Triacylglycerols [GL0301]	Triacylglycerols	TAG (58:7)	C61H104O6	85755				SLM:000308381				[*]C(=O)OCC(COC([*])=O)OC([*])=O
Glycerolipids [GL]	Triradylglycerols [GL03]	Triacylglycerols [GL0301]	Triacylglycerols	TAG (58:6)	C61H106O6	85757				SLM:000308380				[*]C(=O)OCC(COC([*])=O)OC([*])=O
Glycerolipids [GL]	Triradylglycerols [GL03]	Triacylglycerols [GL0301]	Triacylglycerols	TAG (58:5)	C61H108O6	132037				SLM:000308379				[*]C(=O)OCC(COC([*])=O)OC([*])=O
Glycerolipids [GL]	Triradylglycerols [GL03]	Triacylglycerols [GL0301]	Triacylglycerols	TAG (58:4)	C61H110O6	132036				SLM:000308378				[*]C(=O)OCC(COC([*])=O)OC([*])=O
Glycerolipids [GL]	Triradylglycerols [GL03]	Triacylglycerols [GL0301]	Triacylglycerols	TAG (58:3)	C61H112O6	132035				SLM:000308377				[*]C(=O)OCC(COC([*])=O)OC([*])=O
Glycerolipids [GL]	Triradylglycerols [GL03]	Triacylglycerols [GL0301]	Triacylglycerols	TAG (58:2)	C61H114O6	138354				SLM:000308376				[*]C(=O)OCC(COC([*])=O)OC([*])=O
Glycerolipids [GL]	Triradylglycerols [GL03]	Triacylglycerols [GL0301]	Triacylglycerols	TAG (58:1)	C61H116O6	140903				SLM:000308370				[*]C(=O)OCC(COC([*])=O)OC([*])=O
Glycerolipids [GL]	Triradylglycerols [GL03]	Triacylglycerols [GL0301]	Triacylglycerols	TAG (58:0)	C61H118O6	141288				SLM:000308369				[*]C(=O)OCC(COC([*])=O)OC([*])=O
Glycerolipids [GL]	Triradylglycerols [GL03]	Triacylglycerols [GL0301]	Triacylglycerols	TAG (58:10)	C61H98O6	85752				SLM:000308371				[*]C(=O)OCC(COC([*])=O)OC([*])=O
Glycerolipids [GL]	Triradylglycerols [GL03]	Triacylglycerols [GL0301]	Triacylglycerols	TAG (60:10)	C63H102O6	85758				SLM:000308399				[*]C(=O)OCC(COC([*])=O)OC([*])=O
Glycerolipids [GL]	Triradylglycerols [GL03]	Triacylglycerols [GL0301]	Triacylglycerols	TAG (60:9)	C63H104O6	140904				SLM:000308412				[*]C(=O)OCC(COC([*])=O)OC([*])=O
Glycerolipids [GL]	Triradylglycerols [GL03]	Triacylglycerols [GL0301]	Triacylglycerols	TAG (60:8)	C63H106O6	141295				SLM:000308411				[*]C(=O)OCC(COC([*])=O)OC([*])=O
Glycerolipids [GL]	Triradylglycerols [GL03]	Triacylglycerols [GL0301]	Triacylglycerols	TAG (60:7)	C63H108O6	140894				SLM:000308410				[*]C(=O)OCC(COC([*])=O)OC([*])=O
Glycerolipids [GL]	Triradylglycerols [GL03]	Triacylglycerols [GL0301]	Triacylglycerols	TAG (60:6)	C63H110O6	141294				SLM:000308409				[*]C(=O)OCC(COC([*])=O)OC([*])=O
Glycerolipids [GL]	Triradylglycerols [GL03]	Triacylglycerols [GL0301]	Triacylglycerols	TAG (60:5)	C63H112O6	141293				SLM:000308408				[*]C(=O)OCC(COC([*])=O)OC([*])=O
Glycerolipids [GL]	Triradylglycerols [GL03]	Triacylglycerols [GL0301]	Triacylglycerols	TAG (60:4)	C63H114O6	141291				SLM:000308407				[*]C(=O)OCC(COC([*])=O)OC([*])=O
Glycerolipids [GL]	Triradylglycerols [GL03]	Triacylglycerols [GL0301]	Triacylglycerols	TAG (60:3)	C63H116O6	132039				SLM:000308406				[*]C(=O)OCC(COC([*])=O)OC([*])=O
Glycerolipids [GL]	Triradylglycerols [GL03]	Triacylglycerols [GL0301]	Triacylglycerols	TAG (60:2)	C63H118O6	132038				SLM:000308405				[*]C(=O)OCC(COC([*])=O)OC([*])=O
Glycerolipids [GL]	Triradylglycerols [GL03]	Triacylglycerols [GL0301]	Triacylglycerols	TAG (60:1)	C63H120O6	141290				SLM:000308398				[*]C(=O)OCC(COC([*])=O)OC([*])=O
Glycerolipids [GL]	Triradylglycerols [GL03]	Triacylglycerols [GL0301]	Triacylglycerols	TAG (60:0)	C63H122O6	141289				SLM:000308397				[*]C(=O)OCC(COC([*])=O)OC([*])=O
