# Supplementary material for: Improving lipid mapping in Genome Scale Metabolic Networks using ontologies
Source: Metabolomics. 2020 Mar 25;16(4):44. doi: 10.1007/s11306-020-01663-5 (PMC7096385; doi:10.1007/s11306-020-01663-5)
Supplement: Supplementary file 4 — Supplementary file4 (XLSX 80 kb) [file 11306_2020_1663_MOESM4_ESM.xlsx]

## Sheet: data
Initial list of 32 metabolites from figures 1&2 (Chiappini F. et al., Sc Report, 2017)
name	CHEBI	Class
C14:0	28875	Straight chain fatty acids
C16:0	15756	Straight chain fatty acids
C16:1n-7	84328	Unsaturated fatty acids
C18:1n-7	36023	Unsaturated fatty acids
C18:1n-9	36021	Unsaturated fatty acids
C18:2n-6	17351	Unsaturated fatty acids
CE(C16)	17002	Cholesterol esters
CE(C18)	17002	Cholesterol esters
DG(16/16)	18035	Diacylglycerols
TG(14/16/16)	17855	Triacylglycerols
TG(16/16/16)	17855	Triacylglycerols
TG(16/16/18)	17855	Triacylglycerols
TG(16/18/18)	17855	Triacylglycerols
TG(18/18/18)	17855	Triacylglycerols
Cer(d18:1/16:0)	72959	Ceramides
Cer(d18:1/24:0)	72965	Ceramides
PC(16:0/18:0)	66855	Diacylglycerophosphocholines
PC(18:0/18:1)	66857	Diacylglycerophosphocholines
PC(18:0/20:3)	64446	Diacylglycerophosphocholines
PC(16:0/18:1)	64517	Diacylglycerophosphocholines
PC(18:0/20:4)	64526	Diacylglycerophosphocholines
PC(18:2/18:2)	64520	Diacylglycerophosphocholines
PE(16:1/16:1)	71713	Diacylglycerophosphoethanolamines
PI(18:0/18:0)	74239	Diacylglycerophosphoinositols
PI(18:0/22:3)	132692	Diacylglycerophosphoinositols
PI(18:1/20:4)	138566	Diacylglycerophosphoinositols
PS(18:0/20:3)	136258	Glycerophosphoserines
PS(16:0/16:0)	84523	Glycerophosphoserines
PS(16:0/18:1)	136234	Glycerophosphoserines
PS(18:0/18:1)	136256	Glycerophosphoserines
SM(18:1/14:0)	64486	Sphingomyelins
SM(18:1/16:0)	106304	Sphingomyelins

## Sheet: Class Matching Results (1)
Results of class matching performed in MetExplore on Recon2.2 network (biosource #4311): network -> dataset
Recon2.2 name	Recon2.2 identifier	dataset_name	nbdataset_mapped	distance	average_distance	matching_type
1-phosphatidyl-1D-myo-inositol(1-)	M_pail_hs_c	PI(18:0/18:0);PI(18:0/22:3);PI(18:1/20:4)	3	1;1;1.1	1	chebi class matching;chebi class matching;chebi class matching
1-phosphatidyl-1D-myo-inositol(1-)	M_pail_hs_g	PI(18:0/18:0);PI(18:0/22:3);PI(18:1/20:4)	3	1;1;1.1	1	chebi class matching;chebi class matching;chebi class matching
1-phosphatidyl-1D-myo-inositol(1-)	M_pail_hs_n	PI(18:0/18:0);PI(18:0/22:3);PI(18:1/20:4)	3	1;1;1.1	1	chebi class matching;chebi class matching;chebi class matching
1-phosphatidyl-1D-myo-inositol(1-)	M_pail_hs_r	PI(18:0/18:0);PI(18:0/22:3);PI(18:1/20:4)	3	1;1;1.1	1	chebi class matching;chebi class matching;chebi class matching
cholesterol ester	M_xolest2_hs_e	CE(C16);CE(C18)	2	0;0	0	exact multimatching;exact multimatching
cholesterol ester	M_xolest2_hs_r	CE(C16);CE(C18)	2	0;0	0	exact multimatching;exact multimatching
cholesterol ester	M_xolest2_hs_b	CE(C16);CE(C18)	2	0;0	0	exact multimatching;exact multimatching
cholesterol ester	M_xolest2_hs_c	CE(C16);CE(C18)	2	0;0	0	exact multimatching;exact multimatching
diglyceride	M_dag_hs_n	DG(16/16)	1	0	0	exact multimatching
diglyceride	M_dag_hs_r	DG(16/16)	1	0	0	exact multimatching
diglyceride	M_dag_hs_e	DG(16/16)	1	0	0	exact multimatching
diglyceride	M_dag_hs_c	DG(16/16)	1	0	0	exact multimatching
diglyceride	M_dag_hs_b	DG(16/16)	1	0	0	exact multimatching
elaidate	M_elaid_c	C18:1n-9	1	-1.1	-1	chebi class matching
elaidate	M_elaid_b	C18:1n-9	1	-1.1	-1	chebi class matching
elaidate	M_elaid_e	C18:1n-9	1	-1.1	-1	chebi class matching
fatty acid anion	M_Rtotal_e	C16:1n-7	1	2019-01-02	2	chebi class matching
fatty acid anion	M_Rtotal_c	C16:1n-7	1	2019-01-02	2	chebi class matching
fatty acid anion	M_Rtotal_b	C16:1n-7	1	2019-01-02	2	chebi class matching
fatty acid anion	M_Rtotal_x	C16:1n-7	1	2019-01-02	2	chebi class matching
fatty acid anion	M_Rtotal_l	C16:1n-7	1	2019-01-02	2	chebi class matching
linoleate	M_lnlc_c	C18:2n-6	1	-0.1	0	chebi class matching
linoleate	M_lnlc_b	C18:2n-6	1	-0.1	0	chebi class matching
linoleate	M_lnlc_l	C18:2n-6	1	-0.1	0	chebi class matching
linoleate	M_lnlc_m	C18:2n-6	1	-0.1	0	chebi class matching
linoleate	M_lnlc_r	C18:2n-6	1	-0.1	0	chebi class matching
linoleate	M_lnlc_e	C18:2n-6	1	-0.1	0	chebi class matching
linoleate	M_lnlc_x	C18:2n-6	1	-0.1	0	chebi class matching
myristate	M_ttdca_b	C14:0	1	-0.1	0	chebi class matching
myristate	M_ttdca_e	C14:0	1	-0.1	0	chebi class matching
myristate	M_ttdca_c	C14:0	1	-0.1	0	chebi class matching
N-acylsphingosine	M_crm_hs_n	Cer(d18:1/16:0);Cer(d18:1/24:0)	2	1;1	1	chebi class matching;chebi class matching
N-acylsphingosine	M_crm_hs_l	Cer(d18:1/16:0);Cer(d18:1/24:0)	2	1;1	1	chebi class matching;chebi class matching
N-acylsphingosine	M_crm_hs_g	Cer(d18:1/16:0);Cer(d18:1/24:0)	2	1;1	1	chebi class matching;chebi class matching
N-acylsphingosine	M_crm_hs_e	Cer(d18:1/16:0);Cer(d18:1/24:0)	2	1;1	1	chebi class matching;chebi class matching
N-acylsphingosine	M_crm_hs_c	Cer(d18:1/16:0);Cer(d18:1/24:0)	2	1;1	1	chebi class matching;chebi class matching
N-acylsphingosine	M_crm_hs_b	Cer(d18:1/16:0);Cer(d18:1/24:0)	2	1;1	1	chebi class matching;chebi class matching
N-acylsphingosine	M_crm_hs_r	Cer(d18:1/16:0);Cer(d18:1/24:0)	2	1;1	1	chebi class matching;chebi class matching
oleate	M_ocdcea_l	C18:1n-9	1	-1.1	-1	chebi class matching
oleate	M_ocdcea_e	C18:1n-9	1	-1.1	-1	chebi class matching
oleate	M_ocdcea_c	C18:1n-9	1	-1.1	-1	chebi class matching
oleate	M_ocdcea_b	C18:1n-9	1	-1.1	-1	chebi class matching
oleate	M_ocdcea_r	C18:1n-9	1	-1.1	-1	chebi class matching
palmitate	M_hdca_x	C16:0	1	-0.1	0	chebi class matching
palmitate	M_hdca_e	C16:0	1	-0.1	0	chebi class matching
palmitate	M_hdca_c	C16:0	1	-0.1	0	chebi class matching
palmitate	M_hdca_l	C16:0	1	-0.1	0	chebi class matching
palmitate	M_hdca_r	C16:0	1	-0.1	0	chebi class matching
palmitate	M_hdca_b	C16:0	1	-0.1	0	chebi class matching
phosphatidyl-L-serine(1-)	M_ps_hs_g	PS(18:0/20:3);PS(16:0/16:0);PS(16:0/18:1);PS(18:0/18:1)	4	2.1;2.1;2.1;2.1	2	chebi class matching;chebi class matching;chebi class matching;chebi class matching
phosphatidyl-L-serine(1-)	M_ps_hs_e	PS(18:0/20:3);PS(16:0/16:0);PS(16:0/18:1);PS(18:0/18:1)	4	2.1;2.1;2.1;2.1	2	chebi class matching;chebi class matching;chebi class matching;chebi class matching
phosphatidyl-L-serine(1-)	M_ps_hs_b	PS(18:0/20:3);PS(16:0/16:0);PS(16:0/18:1);PS(18:0/18:1)	4	2.1;2.1;2.1;2.1	2	chebi class matching;chebi class matching;chebi class matching;chebi class matching
phosphatidyl-L-serine(1-)	M_ps_hs_c	PS(18:0/20:3);PS(16:0/16:0);PS(16:0/18:1);PS(18:0/18:1)	4	2.1;2.1;2.1;2.1	2	chebi class matching;chebi class matching;chebi class matching;chebi class matching
phosphatidyl-L-serine(1-)	M_ps_hs_m	PS(18:0/20:3);PS(16:0/16:0);PS(16:0/18:1);PS(18:0/18:1)	4	2.1;2.1;2.1;2.1	2	chebi class matching;chebi class matching;chebi class matching;chebi class matching
phosphatidyl-L-serine(1-)	M_ps_hs_r	PS(18:0/20:3);PS(16:0/16:0);PS(16:0/18:1);PS(18:0/18:1)	4	2.1;2.1;2.1;2.1	2	chebi class matching;chebi class matching;chebi class matching;chebi class matching
phosphatidylcholine	M_pchol_hs_r	PC(16:0/18:0);PC(18:0/18:1);PC(18:0/20:3);PC(16:0/18:1);PC(18:0/20:4);PC(18:2/18:2)	6	2;2;2;2;2;2	2	chebi class matching;chebi class matching;chebi class matching;chebi class matching;chebi class matching;chebi class matching
phosphatidylcholine	M_pchol_hs_m	PC(16:0/18:0);PC(18:0/18:1);PC(18:0/20:3);PC(16:0/18:1);PC(18:0/20:4);PC(18:2/18:2)	6	2;2;2;2;2;2	2	chebi class matching;chebi class matching;chebi class matching;chebi class matching;chebi class matching;chebi class matching
phosphatidylcholine	M_pchol_hs_e	PC(16:0/18:0);PC(18:0/18:1);PC(18:0/20:3);PC(16:0/18:1);PC(18:0/20:4);PC(18:2/18:2)	6	2;2;2;2;2;2	2	chebi class matching;chebi class matching;chebi class matching;chebi class matching;chebi class matching;chebi class matching
phosphatidylcholine	M_pchol_hs_g	PC(16:0/18:0);PC(18:0/18:1);PC(18:0/20:3);PC(16:0/18:1);PC(18:0/20:4);PC(18:2/18:2)	6	2;2;2;2;2;2	2	chebi class matching;chebi class matching;chebi class matching;chebi class matching;chebi class matching;chebi class matching
phosphatidylcholine	M_pchol_hs_b	PC(16:0/18:0);PC(18:0/18:1);PC(18:0/20:3);PC(16:0/18:1);PC(18:0/20:4);PC(18:2/18:2)	6	2;2;2;2;2;2	2	chebi class matching;chebi class matching;chebi class matching;chebi class matching;chebi class matching;chebi class matching
phosphatidylcholine	M_pchol_hs_c	PC(16:0/18:0);PC(18:0/18:1);PC(18:0/20:3);PC(16:0/18:1);PC(18:0/20:4);PC(18:2/18:2)	6	2;2;2;2;2;2	2	chebi class matching;chebi class matching;chebi class matching;chebi class matching;chebi class matching;chebi class matching
phosphatidylethanolamine	M_pe_hs_m	PE(16:1/16:1)	1	2019-01-02	2	chebi class matching
phosphatidylethanolamine	M_pe_hs_r	PE(16:1/16:1)	1	2019-01-02	2	chebi class matching
phosphatidylethanolamine	M_pe_hs_e	PE(16:1/16:1)	1	2019-01-02	2	chebi class matching
phosphatidylethanolamine	M_pe_hs_g	PE(16:1/16:1)	1	2019-01-02	2	chebi class matching
phosphatidylethanolamine	M_pe_hs_b	PE(16:1/16:1)	1	2019-01-02	2	chebi class matching
phosphatidylethanolamine	M_pe_hs_c	PE(16:1/16:1)	1	2019-01-02	2	chebi class matching
sphingomyelin d18:1(1+)	M_sphmyln_hs_c	SM(18:1/14:0);SM(18:1/16:0)	2	1.1;1.1	1	chebi class matching;chebi class matching
sphingomyelin d18:1(1+)	M_sphmyln_hs_g	SM(18:1/14:0);SM(18:1/16:0)	2	1.1;1.1	1	chebi class matching;chebi class matching
sphingomyelin d18:1(1+)	M_sphmyln_hs_l	SM(18:1/14:0);SM(18:1/16:0)	2	1.1;1.1	1	chebi class matching;chebi class matching
trans-vaccenate	M_vacc_e	C18:1n-7	1	-1.1	-1	chebi class matching
trans-vaccenate	M_vacc_b	C18:1n-7	1	-1.1	-1	chebi class matching
trans-vaccenate	M_vacc_c	C18:1n-7	1	-1.1	-1	chebi class matching
triglyceride	M_tag_hs_e	TG(14/16/16);TG(16/16/16);TG(16/16/18);TG(16/18/18);TG(18/18/18)	5	0;0;0;0;0	0	exact multimatching;exact multimatching;exact multimatching;exact multimatching;exact multimatching
triglyceride	M_tag_hs_b	TG(14/16/16);TG(16/16/16);TG(16/16/18);TG(16/18/18);TG(18/18/18)	5	0;0;0;0;0	0	exact multimatching;exact multimatching;exact multimatching;exact multimatching;exact multimatching
triglyceride	M_tag_hs_c	TG(14/16/16);TG(16/16/16);TG(16/16/18);TG(16/18/18);TG(18/18/18)	5	0;0;0;0;0	0	exact multimatching;exact multimatching;exact multimatching;exact multimatching;exact multimatching

## Sheet: Class Matching Results (2)
Results of class matching performed in MetExplore on Recon2.2 network (biosource #4311): dataser -> network
Recon2.2 Identifier	distance	matchingType	nbMatched in Recon2.2	averagedistance	dataset name	dataset chebi
M_ttdca_b;M_ttdca_e;M_ttdca_c	-0.1;-0.1;-0.1	chebi class matching;chebi class matching;chebi class matching	3	0	M_ttdca_b;M_ttdca_e;M_ttdca_c	C14:0	28875
M_hdca_x;M_hdca_e;M_hdca_c;M_hdca_l;M_hdca_r;M_hdca_b	-0.1;-0.1;-0.1;-0.1;-0.1;-0.1	chebi class matching;chebi class matching;chebi class matching;chebi class matching;chebi class matching;chebi class matching	6	0	M_hdca_x;M_hdca_e;M_hdca_c;M_hdca_l;M_hdca_r;M_hdca_b	C16:0	15756
M_Rtotal_e;M_Rtotal_c;M_Rtotal_b;M_Rtotal_x;M_Rtotal_l	2.1;2.1;2.1;2.1;2.1	chebi class matching;chebi class matching;chebi class matching;chebi class matching;chebi class matching	5	2	M_Rtotal_e;M_Rtotal_c;M_Rtotal_b;M_Rtotal_x;M_Rtotal_l	C16:1n-7	84328
M_vacc_e;M_vacc_b;M_vacc_c	-1.1;-1.1;-1.1	chebi class matching;chebi class matching;chebi class matching	3	-1	M_vacc_e;M_vacc_b;M_vacc_c	C18:1n-7	36023
M_ocdcea_l;M_ocdcea_e;M_ocdcea_c;M_ocdcea_b;M_ocdcea_r;M_elaid_c;M_elaid_b;M_elaid_e	-1.1;-1.1;-1.1;-1.1;-1.1;-1.1;-1.1;-1.1	chebi class matching;chebi class matching;chebi class matching;chebi class matching;chebi class matching;chebi class matching;chebi class matching;chebi class matching	8	-1	M_ocdcea_l;M_ocdcea_e;M_ocdcea_c;M_ocdcea_b;M_ocdcea_r;M_elaid_c;M_elaid_b;M_elaid_e	C18:1n-9	36021
M_lnlc_c;M_lnlc_b;M_lnlc_l;M_lnlc_m;M_lnlc_r;M_lnlc_e;M_lnlc_x	-0.1;-0.1;-0.1;-0.1;-0.1;-0.1;-0.1	chebi class matching;chebi class matching;chebi class matching;chebi class matching;chebi class matching;chebi class matching;chebi class matching	7	0	M_lnlc_c;M_lnlc_b;M_lnlc_l;M_lnlc_m;M_lnlc_r;M_lnlc_e;M_lnlc_x	C18:2n-6	17351
M_xolest2_hs_e;M_xolest2_hs_r;M_xolest2_hs_b;M_xolest2_hs_c	0;0;0;0	exact multimatching;exact multimatching;exact multimatching;exact multimatching	4	0	M_xolest2_hs_e;M_xolest2_hs_r;M_xolest2_hs_b;M_xolest2_hs_c	CE(C16)	17002
M_xolest2_hs_e;M_xolest2_hs_r;M_xolest2_hs_b;M_xolest2_hs_c	0;0;0;0	exact multimatching;exact multimatching;exact multimatching;exact multimatching	4	0	M_xolest2_hs_e;M_xolest2_hs_r;M_xolest2_hs_b;M_xolest2_hs_c	CE(C18)	17002
M_dag_hs_n;M_dag_hs_r;M_dag_hs_e;M_dag_hs_c;M_dag_hs_b	0;0;0;0;0	exact multimatching;exact multimatching;exact multimatching;exact multimatching;exact multimatching	5	0	M_dag_hs_n;M_dag_hs_r;M_dag_hs_e;M_dag_hs_c;M_dag_hs_b	DG(16/16)	18035
M_tag_hs_e;M_tag_hs_b;M_tag_hs_c	0;0;0	exact multimatching;exact multimatching;exact multimatching	3	0	M_tag_hs_e;M_tag_hs_b;M_tag_hs_c	TG(14/16/16)	17855
M_tag_hs_e;M_tag_hs_b;M_tag_hs_c	0;0;0	exact multimatching;exact multimatching;exact multimatching	3	0	M_tag_hs_e;M_tag_hs_b;M_tag_hs_c	TG(16/16/16)	17855
M_tag_hs_e;M_tag_hs_b;M_tag_hs_c	0;0;0	exact multimatching;exact multimatching;exact multimatching	3	0	M_tag_hs_e;M_tag_hs_b;M_tag_hs_c	TG(16/16/18)	17855
M_tag_hs_e;M_tag_hs_b;M_tag_hs_c	0;0;0	exact multimatching;exact multimatching;exact multimatching	3	0	M_tag_hs_e;M_tag_hs_b;M_tag_hs_c	TG(16/18/18)	17855
M_tag_hs_e;M_tag_hs_b;M_tag_hs_c	0;0;0	exact multimatching;exact multimatching;exact multimatching	3	0	M_tag_hs_e;M_tag_hs_b;M_tag_hs_c	TG(18/18/18)	17855
M_crm_hs_n;M_crm_hs_l;M_crm_hs_g;M_crm_hs_e;M_crm_hs_c;M_crm_hs_b;M_crm_hs_r	1;1;1;1;1;1;1	chebi class matching;chebi class matching;chebi class matching;chebi class matching;chebi class matching;chebi class matching;chebi class matching	7	1	M_crm_hs_n;M_crm_hs_l;M_crm_hs_g;M_crm_hs_e;M_crm_hs_c;M_crm_hs_b;M_crm_hs_r	Cer(d18:1/16:0)	72959
M_crm_hs_n;M_crm_hs_l;M_crm_hs_g;M_crm_hs_e;M_crm_hs_c;M_crm_hs_b;M_crm_hs_r	1;1;1;1;1;1;1	chebi class matching;chebi class matching;chebi class matching;chebi class matching;chebi class matching;chebi class matching;chebi class matching	7	1	M_crm_hs_n;M_crm_hs_l;M_crm_hs_g;M_crm_hs_e;M_crm_hs_c;M_crm_hs_b;M_crm_hs_r	Cer(d18:1/24:0)	72965
M_pchol_hs_r;M_pchol_hs_m;M_pchol_hs_e;M_pchol_hs_g;M_pchol_hs_b;M_pchol_hs_c	2;2;2;2;2;2	chebi class matching;chebi class matching;chebi class matching;chebi class matching;chebi class matching;chebi class matching	6	2	M_pchol_hs_r;M_pchol_hs_m;M_pchol_hs_e;M_pchol_hs_g;M_pchol_hs_b;M_pchol_hs_c	PC(16:0/18:0)	66855
M_pchol_hs_r;M_pchol_hs_m;M_pchol_hs_e;M_pchol_hs_g;M_pchol_hs_b;M_pchol_hs_c	2;2;2;2;2;2	chebi class matching;chebi class matching;chebi class matching;chebi class matching;chebi class matching;chebi class matching	6	2	M_pchol_hs_r;M_pchol_hs_m;M_pchol_hs_e;M_pchol_hs_g;M_pchol_hs_b;M_pchol_hs_c	PC(18:0/18:1)	66857
M_pchol_hs_r;M_pchol_hs_m;M_pchol_hs_e;M_pchol_hs_g;M_pchol_hs_b;M_pchol_hs_c	2;2;2;2;2;2	chebi class matching;chebi class matching;chebi class matching;chebi class matching;chebi class matching;chebi class matching	6	2	M_pchol_hs_r;M_pchol_hs_m;M_pchol_hs_e;M_pchol_hs_g;M_pchol_hs_b;M_pchol_hs_c	PC(18:0/20:3)	64446
M_pchol_hs_r;M_pchol_hs_m;M_pchol_hs_e;M_pchol_hs_g;M_pchol_hs_b;M_pchol_hs_c	2;2;2;2;2;2	chebi class matching;chebi class matching;chebi class matching;chebi class matching;chebi class matching;chebi class matching	6	2	M_pchol_hs_r;M_pchol_hs_m;M_pchol_hs_e;M_pchol_hs_g;M_pchol_hs_b;M_pchol_hs_c	PC(16:0/18:1)	64517
M_pchol_hs_r;M_pchol_hs_m;M_pchol_hs_e;M_pchol_hs_g;M_pchol_hs_b;M_pchol_hs_c	2;2;2;2;2;2	chebi class matching;chebi class matching;chebi class matching;chebi class matching;chebi class matching;chebi class matching	6	2	M_pchol_hs_r;M_pchol_hs_m;M_pchol_hs_e;M_pchol_hs_g;M_pchol_hs_b;M_pchol_hs_c	PC(18:0/20:4)	64526
M_pchol_hs_r;M_pchol_hs_m;M_pchol_hs_e;M_pchol_hs_g;M_pchol_hs_b;M_pchol_hs_c	2;2;2;2;2;2	chebi class matching;chebi class matching;chebi class matching;chebi class matching;chebi class matching;chebi class matching	6	2	M_pchol_hs_r;M_pchol_hs_m;M_pchol_hs_e;M_pchol_hs_g;M_pchol_hs_b;M_pchol_hs_c	PC(18:2/18:2)	64520
M_pe_hs_m;M_pe_hs_r;M_pe_hs_e;M_pe_hs_g;M_pe_hs_b;M_pe_hs_c	2.01;2.01;2.01;2.01;2.01;2.01	chebi class matching;chebi class matching;chebi class matching;chebi class matching;chebi class matching;chebi class matching	6	2	M_pe_hs_m;M_pe_hs_r;M_pe_hs_e;M_pe_hs_g;M_pe_hs_b;M_pe_hs_c	PE(16:1/16:1)	71713
M_pail_hs_c;M_pail_hs_g;M_pail_hs_n;M_pail_hs_r	1;1;1;1	chebi class matching;chebi class matching;chebi class matching;chebi class matching	4	1	M_pail_hs_c;M_pail_hs_g;M_pail_hs_n;M_pail_hs_r	PI(18:0/18:0)	74239
M_pail_hs_c;M_pail_hs_g;M_pail_hs_n;M_pail_hs_r	1;1;1;1	chebi class matching;chebi class matching;chebi class matching;chebi class matching	4	1	M_pail_hs_c;M_pail_hs_g;M_pail_hs_n;M_pail_hs_r	PI(18:0/22:3)	132692
M_pail_hs_c;M_pail_hs_g;M_pail_hs_n;M_pail_hs_r	1.1;1.1;1.1;1.1	chebi class matching;chebi class matching;chebi class matching;chebi class matching	4	1	M_pail_hs_c;M_pail_hs_g;M_pail_hs_n;M_pail_hs_r	PI(18:1/20:4)	138566
M_ps_hs_g;M_ps_hs_e;M_ps_hs_b;M_ps_hs_c;M_ps_hs_m;M_ps_hs_r	2.1;2.1;2.1;2.1;2.1;2.1	chebi class matching;chebi class matching;chebi class matching;chebi class matching;chebi class matching;chebi class matching	6	2	M_ps_hs_g;M_ps_hs_e;M_ps_hs_b;M_ps_hs_c;M_ps_hs_m;M_ps_hs_r	PS(18:0/20:3)	136258
M_ps_hs_g;M_ps_hs_e;M_ps_hs_b;M_ps_hs_c;M_ps_hs_m;M_ps_hs_r	2.1;2.1;2.1;2.1;2.1;2.1	chebi class matching;chebi class matching;chebi class matching;chebi class matching;chebi class matching;chebi class matching	6	2	M_ps_hs_g;M_ps_hs_e;M_ps_hs_b;M_ps_hs_c;M_ps_hs_m;M_ps_hs_r	PS(16:0/16:0)	84523
M_ps_hs_g;M_ps_hs_e;M_ps_hs_b;M_ps_hs_c;M_ps_hs_m;M_ps_hs_r	2.1;2.1;2.1;2.1;2.1;2.1	chebi class matching;chebi class matching;chebi class matching;chebi class matching;chebi class matching;chebi class matching	6	2	M_ps_hs_g;M_ps_hs_e;M_ps_hs_b;M_ps_hs_c;M_ps_hs_m;M_ps_hs_r	PS(16:0/18:1)	136234
M_ps_hs_g;M_ps_hs_e;M_ps_hs_b;M_ps_hs_c;M_ps_hs_m;M_ps_hs_r	2.1;2.1;2.1;2.1;2.1;2.1	chebi class matching;chebi class matching;chebi class matching;chebi class matching;chebi class matching;chebi class matching	6	2	M_ps_hs_g;M_ps_hs_e;M_ps_hs_b;M_ps_hs_c;M_ps_hs_m;M_ps_hs_r	PS(18:0/18:1)	136256
M_sphmyln_hs_c;M_sphmyln_hs_g;M_sphmyln_hs_l	1.1;1.1;1.1	chebi class matching;chebi class matching;chebi class matching	3	1	M_sphmyln_hs_c;M_sphmyln_hs_g;M_sphmyln_hs_l	SM(18:1/14:0)	64486
M_sphmyln_hs_c;M_sphmyln_hs_g;M_sphmyln_hs_l	1.1;1.1;1.1	chebi class matching;chebi class matching;chebi class matching	3	1	M_sphmyln_hs_c;M_sphmyln_hs_g;M_sphmyln_hs_l	SM(18:1/16:0)	106304
