# Supplementary material for: Improving lipid mapping in Genome Scale Metabolic Networks using ontologies
Source: Metabolomics. 2020 Mar 25;16(4):44. doi: 10.1007/s11306-020-01663-5 (PMC7096385; doi:10.1007/s11306-020-01663-5)
Supplement: Supplementary file 5 — Supplementary file5 (XLSX 53 kb) [file 11306_2020_1663_MOESM5_ESM.xlsx]

## Sheet: ResMapping Recon2.2
dataset_name	dataset_chebi	result_BioSourceIdentifier	result_distance	result_matchingType	result_nbMatched	result_averagedistance
C16:0	15756	M_hdca_x;M_hdca_e;M_hdca_c;M_hdca_l;M_hdca_r;M_hdca_b	-0.1;-0.1;-0.1;-0.1;-0.1;-0.1	chebi class matching;chebi class matching;chebi class matching;chebi class matching;chebi class matching;chebi class matching	6	0
C12:0	30805	M_ddca_c;M_ddca_e;M_ddca_b	-0.1;-0.1;-0.1	chebi class matching;chebi class matching;chebi class matching	3	0
C13:0	45919	M_Rtotal_e;M_Rtotal_c;M_Rtotal_b;M_Rtotal_x;M_Rtotal_l	2.1;2.1;2.1;2.1;2.1	chebi class matching;chebi class matching;chebi class matching;chebi class matching;chebi class matching	5	2
C14:0	28875	M_ttdca_b;M_ttdca_e;M_ttdca_c	-0.1;-0.1;-0.1	chebi class matching;chebi class matching;chebi class matching	3	0
C15:0	42504	M_ptdca_b;M_ptdca_e;M_ptdca_c	0;0;0	exact multimatching;exact multimatching;exact multimatching	3	0
C17:0	32365	M_hpdca_b;M_hpdca_c;M_hpdca_e	-0.1;-0.1;-0.1	chebi class matching;chebi class matching;chebi class matching	3	0
C18:0	28842	M_ocdca_x;M_ocdca_m;M_ocdca_l;M_ocdca_r;M_ocdca_e;M_ocdca_c;M_ocdca_b	-0.1;-0.1;-0.1;-0.1;-0.1;-0.1;-0.1	chebi class matching;chebi class matching;chebi class matching;chebi class matching;chebi class matching;chebi class matching;chebi class matching	7	0
C19:0	39246	M_Rtotal_e;M_Rtotal_c;M_Rtotal_b;M_Rtotal_x;M_Rtotal_l	2.1;2.1;2.1;2.1;2.1	chebi class matching;chebi class matching;chebi class matching;chebi class matching;chebi class matching	5	2
C20:0	28822	M_arach_x;M_arach_m;M_arach_e;M_arach_c;M_arach_b	-0.1;-0.1;-0.1;-0.1;-0.1	chebi class matching;chebi class matching;chebi class matching;chebi class matching;chebi class matching	5	0
C21:0	39248	M_Rtotal_e;M_Rtotal_c;M_Rtotal_b;M_Rtotal_x;M_Rtotal_l	2.1;2.1;2.1;2.1;2.1	chebi class matching;chebi class matching;chebi class matching;chebi class matching;chebi class matching	5	2
C22:0	28941	M_docosac_x;M_docosac_b;M_docosac_r;M_docosac_m;M_docosac_e;M_docosac_c	-0.1;-0.1;-0.1;-0.1;-0.1;-0.1	chebi class matching;chebi class matching;chebi class matching;chebi class matching;chebi class matching;chebi class matching	6	0
C23:0	42394	M_Rtotal_e;M_Rtotal_c;M_Rtotal_b;M_Rtotal_x;M_Rtotal_l	2.1;2.1;2.1;2.1;2.1	chebi class matching;chebi class matching;chebi class matching;chebi class matching;chebi class matching	5	2
C24:0	28866	M_lgnc_x;M_lgnc_m;M_lgnc_e;M_lgnc_c;M_lgnc_b	-0.1;-0.1;-0.1;-0.1;-0.1	chebi class matching;chebi class matching;chebi class matching;chebi class matching;chebi class matching	5	0
C14:1(9)	27781	M_ttdcea_c	0	exact multimatching	1	0
C16:1(7)	35465	M_Rtotal_e;M_Rtotal_c;M_Rtotal_b;M_Rtotal_x;M_Rtotal_l	3.1;3.1;3.1;3.1;3.1	chebi class matching;chebi class matching;chebi class matching;chebi class matching;chebi class matching	5	3
C16:1(9)	72004	M_hdcea_x;M_hdcea_r;M_hdcea_b;M_hdcea_c;M_hdcea_e;M_hdcea_l;M_hdcea_m	-1.1;-1.1;-1.1;-1.1;-1.1;-1.1;-1.1	chebi class matching;chebi class matching;chebi class matching;chebi class matching;chebi class matching;chebi class matching;chebi class matching	7	-1
C17:1(9)	84328	M_Rtotal_e;M_Rtotal_c;M_Rtotal_b;M_Rtotal_x;M_Rtotal_l	2.1;2.1;2.1;2.1;2.1	chebi class matching;chebi class matching;chebi class matching;chebi class matching;chebi class matching	5	2
C18:1(9)	36021	M_ocdcea_l;M_ocdcea_e;M_ocdcea_c;M_ocdcea_b;M_ocdcea_r;M_elaid_c;M_elaid_b;M_elaid_e	-1.1;-1.1;-1.1;-1.1;-1.1;-1.1;-1.1;-1.1	chebi class matching;chebi class matching;chebi class matching;chebi class matching;chebi class matching;chebi class matching;chebi class matching;chebi class matching	8	-1
C18:1(11)	36023	M_vacc_e;M_vacc_b;M_vacc_c	-1.1;-1.1;-1.1	chebi class matching;chebi class matching;chebi class matching	3	-1
C18:2(9Z,12Z)	17351	M_lnlc_c;M_lnlc_b;M_lnlc_l;M_lnlc_m;M_lnlc_r;M_lnlc_e;M_lnlc_x	-0.1;-0.1;-0.1;-0.1;-0.1;-0.1;-0.1	chebi class matching;chebi class matching;chebi class matching;chebi class matching;chebi class matching;chebi class matching;chebi class matching	7	0
C18:3(9,12,15)	25048	M_lnlncg_r;M_lnlncg_l;M_lnlncg_e;M_lnlncg_b;M_lnlncg_c;M_lnlnca_l;M_lnlnca_r;M_lnlnca_b;M_lnlnca_c;M_lnlnca_e	-1.1;-1.1;-1.1;-1.1;-1.1;-1.1;-1.1;-1.1;-1.1;-1.1	chebi class matching;chebi class matching;chebi class matching;chebi class matching;chebi class matching;chebi class matching;chebi class matching;chebi class matching;chebi class matching;chebi class matching	10	-1
C18:4(6,9,12,15)	37810	M_strdnc_b;M_strdnc_c;M_strdnc_e;M_strdnc_r	-1;-1;-1;-1	chebi class matching;chebi class matching;chebi class matching;chebi class matching	4	-1
C20:1(11)	32425	M_CE2510_c	0	exact multimatching	1	0
C20:2(11,14)	72850	M_Rtotal_e;M_Rtotal_c;M_Rtotal_b;M_Rtotal_x;M_Rtotal_l	2.1;2.1;2.1;2.1;2.1	chebi class matching;chebi class matching;chebi class matching;chebi class matching;chebi class matching	5	2
C20:3(8Z,11Z,14Z)	53486	M_dlnlcg_b;M_dlnlcg_l;M_dlnlcg_r;M_dlnlcg_c;M_dlnlcg_e	-0.1;-0.1;-0.1;-0.1;-0.1	chebi class matching;chebi class matching;chebi class matching;chebi class matching;chebi class matching	5	0
C20:3(11E,14E,17E)	53460	M_Rtotal_e;M_Rtotal_c;M_Rtotal_b;M_Rtotal_x;M_Rtotal_l	3.1;3.1;3.1;3.1;3.1	chebi class matching;chebi class matching;chebi class matching;chebi class matching;chebi class matching	5	3
C20:4(5Z,8Z,11Z,14Z)	15843	M_arachd_x;M_arachd_r;M_arachd_l;M_arachd_e;M_arachd_b;M_arachd_c	-0.1;-0.1;-0.1;-0.1;-0.1;-0.1	chebi class matching;chebi class matching;chebi class matching;chebi class matching;chebi class matching;chebi class matching	6	0
C20:5(8Z,11Z,14Z,17Z)	28364	M_tmndnc_e;M_tmndnc_b;M_tmndnc_c;M_tmndnc_n;M_tmndnc_r;M_tmndnc_x	-0.1;-0.1;-0.1;-0.1;-0.1;-0.1	chebi class matching;chebi class matching;chebi class matching;chebi class matching;chebi class matching;chebi class matching	6	0
C22:1(13)	28792	M_doco13ac_e;M_doco13ac_c;M_doco13ac_b	0;0;0	exact multimatching;exact multimatching;exact multimatching	3	0
C22:2(13Z,16Z)	75117	M_Rtotal_e;M_Rtotal_c;M_Rtotal_b;M_Rtotal_x;M_Rtotal_l	3.1;3.1;3.1;3.1;3.1	chebi class matching;chebi class matching;chebi class matching;chebi class matching;chebi class matching	5	3
C22:3(13Z,16Z,19Z)	82903	M_Rtotal_e;M_Rtotal_c;M_Rtotal_b;M_Rtotal_x;M_Rtotal_l	3;3;3;3;3	chebi class matching;chebi class matching;chebi class matching;chebi class matching;chebi class matching	5	3
C22:4(7,10,13,16)	131693	M_Rtotal_e;M_Rtotal_c;M_Rtotal_b;M_Rtotal_x;M_Rtotal_l	3.1;3.1;3.1;3.1;3.1	chebi class matching;chebi class matching;chebi class matching;chebi class matching;chebi class matching	5	3
C22:5(7Z,10Z,13Z,16Z,19Z)	77224	M_clpnd_e;M_clpnd_b;M_clpnd_c	-0.1;-0.1;-0.1	chebi class matching;chebi class matching;chebi class matching	3	0
C22:6(4Z,7Z,10Z,13Z,16Z,19Z)	77016	M_crvnc_e;M_crvnc_b;M_crvnc_c	0;0;0	exact multimatching;exact multimatching;exact multimatching	3	0
ent-16(R,S)-13-epi-ST-D14-9-PhytoF	NaN			No match	0	NaN
ent-16-epi-16-F1t-PhytoP	NaN			No match	0	NaN
ent-16-F1t-PhytoP	NaN			No match	0	NaN
ent-9-F1t-PhytoP	NaN			No match	0	NaN
ent-9-epi-9-F1t-PhytoP	NaN			No match	0	NaN
16-B1-PhytoP	NaN			No match	0	NaN
9-L1-PhytoP	NaN			No match	0	NaN
15-F1t-IsoP (8-iso-PGF1a)	NaN			No match	0	NaN
5(R,S)-5-F2c-IsoP (8,12-iso-iPF2a-VI)	NaN			No match	0	NaN
5(R,S)-5-F2t-IsoP (5-iPF2a-VI)	140933			No match	0	NaN
15-F2t-IsoP (8-iso-PGF2a)	34505			No match	0	NaN
2,3-dinor-15-(R,S)-15-F2t-IsoP	34230	M_CE5924_c	1	chebi class matching	1	1
15-oxo-15-F2t-IsoP	NaN			No match	0	NaN
13,14-dihydro-15-oxo-15-F2t-IsoP	NaN			No match	0	NaN
15-F3t-IsoP (8-iso-PGF3a)	NaN			No match	0	NaN
17(R,S)-17-F2t-dihomo-IsoP	NaN			No match	0	NaN
ent-7(R,S)-7-F2t-dihomo-IsoP	NaN			No match	0	NaN
4(R,S)-4-F4t-NeuroP	NaN			No match	0	NaN
10-F4t-NeuroP	NaN			No match	0	NaN
10-epi-10-F4t-NeuroP	NaN			No match	0	NaN
PGF1a	28852	M_HC02214_c;M_HC02214_b;M_HC02214_e	0;0;0	exact multimatching;exact multimatching;exact multimatching	3	0
PGB2	28099	M_HC02205_b;M_HC02205_c;M_HC02205_e	0;0;0	exact multimatching;exact multimatching;exact multimatching	3	0
6-keto-PGF1a	28158	M_CE0955_r	0	exact multimatching	1	0
PGF2a	15553	M_CE5924_c	0	exact multimatching	1	0
PGJ2	27485	M_C05957_c;M_C05957_m;M_C05957_r	0;0;0	exact multimatching;exact multimatching;exact multimatching	3	0
PGB3	134511			No match	0	NaN
Δ17-6-keto-PGF1a	NaN			No match	0	NaN
PGF3a	36075			No match	0	NaN
1a,1b-dihomo-PGF2a	NaN			No match	0	NaN
LTB3	NaN			No match	0	NaN
5(S),12(S)-DiHETE	NaN			No match	0	NaN
5(S),15(S)-DiHETE	91286	M_Rtotal_e;M_Rtotal_c;M_Rtotal_b;M_Rtotal_x;M_Rtotal_l	3.1;3.1;3.1;3.1;3.1	chebi class matching;chebi class matching;chebi class matching;chebi class matching;chebi class matching	5	3
8(S),15(S)-DiHETE	136485	M_Rtotal_e;M_Rtotal_c;M_Rtotal_b;M_Rtotal_x;M_Rtotal_l	4.1;4.1;4.1;4.1;4.1	chebi class matching;chebi class matching;chebi class matching;chebi class matching;chebi class matching	5	4
LTB4	15647	M_leuktrB4_n;M_leuktrB4_r;M_leuktrB4_x;M_leuktrB4_c;M_leuktrB4_b;M_leuktrB4_e;M_leuktrB4_m	-0.1;-0.1;-0.1;-0.1;-0.1;-0.1;-0.1	chebi class matching;chebi class matching;chebi class matching;chebi class matching;chebi class matching;chebi class matching;chebi class matching	7	0
6-trans-LTB4	63981	M_CE2445_c	0	exact multimatching	1	0
6-trans-12-epi-LTB4	63982	M_Rtotal_e;M_Rtotal_c;M_Rtotal_b;M_Rtotal_x;M_Rtotal_l	2.1;2.1;2.1;2.1;2.1	chebi class matching;chebi class matching;chebi class matching;chebi class matching;chebi class matching	5	2
5(S),6(R)-DiHETE (ARA)	138295	M_Rtotal_e;M_Rtotal_c;M_Rtotal_b;M_Rtotal_x;M_Rtotal_l	3.1;3.1;3.1;3.1;3.1	chebi class matching;chebi class matching;chebi class matching;chebi class matching;chebi class matching	5	3
5(S),6(S)-DiHETE (ARA)	53026	M_Rtotal_e;M_Rtotal_c;M_Rtotal_b;M_Rtotal_x;M_Rtotal_l	3.1;3.1;3.1;3.1;3.1	chebi class matching;chebi class matching;chebi class matching;chebi class matching;chebi class matching	5	3
20-OH-LTB4	15646	M_CE6247_c;M_CE6247_r	0;0	exact multimatching;exact multimatching	2	0
20-COOH-LTB4	27562	M_leuktrB4wcooh_x;M_leuktrB4wcooh_c;M_leuktrB4wcooh_m;M_leuktrB4wcooh_r	-0.1;-0.1;-0.1;-0.1	chebi class matching;chebi class matching;chebi class matching;chebi class matching	4	0
18-COOH-dinor-LTB4	63980			No match	0	NaN
LxA4	6498	M_C06314_c;M_C06314_r;M_C06314_x	0;0;0	exact multimatching;exact multimatching;exact multimatching	3	0
17(R,S)-RvD4	138616	M_Rtotal_e;M_Rtotal_c;M_Rtotal_b;M_Rtotal_x;M_Rtotal_l	3.1;3.1;3.1;3.1;3.1	chebi class matching;chebi class matching;chebi class matching;chebi class matching;chebi class matching	5	3
RvD5	138645	M_Rtotal_e;M_Rtotal_c;M_Rtotal_b;M_Rtotal_x;M_Rtotal_l	3.1;3.1;3.1;3.1;3.1	chebi class matching;chebi class matching;chebi class matching;chebi class matching;chebi class matching	5	3
MaR2	138248	M_Rtotal_e;M_Rtotal_c;M_Rtotal_b;M_Rtotal_x;M_Rtotal_l	4.1;4.1;4.1;4.1;4.1	chebi class matching;chebi class matching;chebi class matching;chebi class matching;chebi class matching	5	4
(N)PD1	138655	M_Rtotal_e;M_Rtotal_c;M_Rtotal_b;M_Rtotal_x;M_Rtotal_l	4.1;4.1;4.1;4.1;4.1	chebi class matching;chebi class matching;chebi class matching;chebi class matching;chebi class matching	5	4
PDx	140930	M_Rtotal_e;M_Rtotal_c;M_Rtotal_b;M_Rtotal_x;M_Rtotal_l	2.1;2.1;2.1;2.1;2.1	chebi class matching;chebi class matching;chebi class matching;chebi class matching;chebi class matching	5	2
9,10,13-TriHOME	34499	M_Rtotal_e;M_Rtotal_c;M_Rtotal_b;M_Rtotal_x;M_Rtotal_l	2.1;2.1;2.1;2.1;2.1	chebi class matching;chebi class matching;chebi class matching;chebi class matching;chebi class matching	5	2
9,12,13-TriHOME	34506	M_Rtotal_e;M_Rtotal_c;M_Rtotal_b;M_Rtotal_x;M_Rtotal_l	4.1;4.1;4.1;4.1;4.1	chebi class matching;chebi class matching;chebi class matching;chebi class matching;chebi class matching	5	4
9,12,13-TriHODE	NaN			No match	0	NaN
9-HODE	72651	M_Rtotal_e;M_Rtotal_c;M_Rtotal_b;M_Rtotal_x;M_Rtotal_l	3.1;3.1;3.1;3.1;3.1	chebi class matching;chebi class matching;chebi class matching;chebi class matching;chebi class matching	5	3
12-HODE	NaN			No match	0	NaN
13-HODE	34154	M_Rtotal_e;M_Rtotal_c;M_Rtotal_b;M_Rtotal_x;M_Rtotal_l	3.1;3.1;3.1;3.1;3.1	chebi class matching;chebi class matching;chebi class matching;chebi class matching;chebi class matching	5	3
9-HOTrE	80447	M_Rtotal_e;M_Rtotal_c;M_Rtotal_b;M_Rtotal_x;M_Rtotal_l	3.1;3.1;3.1;3.1;3.1	chebi class matching;chebi class matching;chebi class matching;chebi class matching;chebi class matching	5	3
13-HOTrE	84441	M_Rtotal_e;M_Rtotal_c;M_Rtotal_b;M_Rtotal_x;M_Rtotal_l	3.1;3.1;3.1;3.1;3.1	chebi class matching;chebi class matching;chebi class matching;chebi class matching;chebi class matching	5	3
13-gamma-HOTrE	NaN			No match	0	NaN
5-HETrE	88359	M_Rtotal_e;M_Rtotal_c;M_Rtotal_b;M_Rtotal_x;M_Rtotal_l	5;5;5;5;5	chebi class matching;chebi class matching;chebi class matching;chebi class matching;chebi class matching	5	5
8-HETrE	140473	M_Rtotal_e;M_Rtotal_c;M_Rtotal_b;M_Rtotal_x;M_Rtotal_l	5;5;5;5;5	chebi class matching;chebi class matching;chebi class matching;chebi class matching;chebi class matching	5	5
12-HETrE	90995	M_Rtotal_e;M_Rtotal_c;M_Rtotal_b;M_Rtotal_x;M_Rtotal_l	4;4;4;4;4	chebi class matching;chebi class matching;chebi class matching;chebi class matching;chebi class matching	5	4
15-HETrE	88348	M_Rtotal_e;M_Rtotal_c;M_Rtotal_b;M_Rtotal_x;M_Rtotal_l	5;5;5;5;5	chebi class matching;chebi class matching;chebi class matching;chebi class matching;chebi class matching	5	5
5-HETE	28209	M_C04805_x;M_C04805_c;M_C04805_n;M_C04805_m;M_C04805_r	0;0;0;0;0	exact multimatching;exact multimatching;exact multimatching;exact multimatching;exact multimatching	5	0
8-HETE	72643	M_Rtotal_e;M_Rtotal_c;M_Rtotal_b;M_Rtotal_x;M_Rtotal_l	3.1;3.1;3.1;3.1;3.1	chebi class matching;chebi class matching;chebi class matching;chebi class matching;chebi class matching	5	3
9-HETE	72786	M_Rtotal_e;M_Rtotal_c;M_Rtotal_b;M_Rtotal_x;M_Rtotal_l	3.1;3.1;3.1;3.1;3.1	chebi class matching;chebi class matching;chebi class matching;chebi class matching;chebi class matching	5	3
11-HETE	72606	M_Rtotal_e;M_Rtotal_c;M_Rtotal_b;M_Rtotal_x;M_Rtotal_l	3.1;3.1;3.1;3.1;3.1	chebi class matching;chebi class matching;chebi class matching;chebi class matching;chebi class matching	5	3
12-HETE	84447	M_Rtotal_e;M_Rtotal_c;M_Rtotal_b;M_Rtotal_x;M_Rtotal_l	4.1;4.1;4.1;4.1;4.1	chebi class matching;chebi class matching;chebi class matching;chebi class matching;chebi class matching	5	4
15-HETE	64017	M_Rtotal_e;M_Rtotal_c;M_Rtotal_b;M_Rtotal_x;M_Rtotal_l	3.1;3.1;3.1;3.1;3.1	chebi class matching;chebi class matching;chebi class matching;chebi class matching;chebi class matching	5	3
16-HETE	63994	M_Rtotal_e;M_Rtotal_c;M_Rtotal_b;M_Rtotal_x;M_Rtotal_l	3.1;3.1;3.1;3.1;3.1	chebi class matching;chebi class matching;chebi class matching;chebi class matching;chebi class matching	5	3
17-HETE	63995	M_Rtotal_e;M_Rtotal_c;M_Rtotal_b;M_Rtotal_x;M_Rtotal_l	3.1;3.1;3.1;3.1;3.1	chebi class matching;chebi class matching;chebi class matching;chebi class matching;chebi class matching	5	3
18-HETE	63579	M_Rtotal_e;M_Rtotal_c;M_Rtotal_b;M_Rtotal_x;M_Rtotal_l	3.1;3.1;3.1;3.1;3.1	chebi class matching;chebi class matching;chebi class matching;chebi class matching;chebi class matching	5	3
19-HETE	34185	M_Rtotal_e;M_Rtotal_c;M_Rtotal_b;M_Rtotal_x;M_Rtotal_l	3.1;3.1;3.1;3.1;3.1	chebi class matching;chebi class matching;chebi class matching;chebi class matching;chebi class matching	5	3
20-HETE	34306	M_wharachd_c;M_wharachd_b;M_wharachd_e;M_wharachd_r	-0.1;-0.1;-0.1;-0.1	chebi class matching;chebi class matching;chebi class matching;chebi class matching	4	0
12-HHTrE	63977	M_CE1243_c	0	exact multimatching	1	0
tetranor-12-HETE	89569	M_Rtotal_e;M_Rtotal_c;M_Rtotal_b;M_Rtotal_x;M_Rtotal_l	2.1;2.1;2.1;2.1;2.1	chebi class matching;chebi class matching;chebi class matching;chebi class matching;chebi class matching	5	2
5-HEPE	72801	M_Rtotal_e;M_Rtotal_c;M_Rtotal_b;M_Rtotal_x;M_Rtotal_l	3.1;3.1;3.1;3.1;3.1	chebi class matching;chebi class matching;chebi class matching;chebi class matching;chebi class matching	5	3
8-HEPE	NaN			No match	0	NaN
9-HEPE	89570	M_Rtotal_e;M_Rtotal_c;M_Rtotal_b;M_Rtotal_x;M_Rtotal_l	3.1;3.1;3.1;3.1;3.1	chebi class matching;chebi class matching;chebi class matching;chebi class matching;chebi class matching	5	3
11-HEPE	131889	M_Rtotal_e;M_Rtotal_c;M_Rtotal_b;M_Rtotal_x;M_Rtotal_l	3.1;3.1;3.1;3.1;3.1	chebi class matching;chebi class matching;chebi class matching;chebi class matching;chebi class matching	5	3
12-HEPE	NaN			No match	0	NaN
15-HEPE	72627	M_Rtotal_e;M_Rtotal_c;M_Rtotal_b;M_Rtotal_x;M_Rtotal_l	3.1;3.1;3.1;3.1;3.1	chebi class matching;chebi class matching;chebi class matching;chebi class matching;chebi class matching	5	3
18-HEPE	72802	M_Rtotal_e;M_Rtotal_c;M_Rtotal_b;M_Rtotal_x;M_Rtotal_l	3.1;3.1;3.1;3.1;3.1	chebi class matching;chebi class matching;chebi class matching;chebi class matching;chebi class matching	5	3
4-HDHA	72624	M_Rtotal_e;M_Rtotal_c;M_Rtotal_b;M_Rtotal_x;M_Rtotal_l	3.1;3.1;3.1;3.1;3.1	chebi class matching;chebi class matching;chebi class matching;chebi class matching;chebi class matching	5	3
7-HDHA	72623	M_Rtotal_e;M_Rtotal_c;M_Rtotal_b;M_Rtotal_x;M_Rtotal_l	3.1;3.1;3.1;3.1;3.1	chebi class matching;chebi class matching;chebi class matching;chebi class matching;chebi class matching	5	3
8-HDHA	72610	M_Rtotal_e;M_Rtotal_c;M_Rtotal_b;M_Rtotal_x;M_Rtotal_l	3.1;3.1;3.1;3.1;3.1	chebi class matching;chebi class matching;chebi class matching;chebi class matching;chebi class matching	5	3
10-HDHA	72640	M_Rtotal_e;M_Rtotal_c;M_Rtotal_b;M_Rtotal_x;M_Rtotal_l	3.1;3.1;3.1;3.1;3.1	chebi class matching;chebi class matching;chebi class matching;chebi class matching;chebi class matching	5	3
11-HDHA	72794	M_Rtotal_e;M_Rtotal_c;M_Rtotal_b;M_Rtotal_x;M_Rtotal_l	3.1;3.1;3.1;3.1;3.1	chebi class matching;chebi class matching;chebi class matching;chebi class matching;chebi class matching	5	3
13-HDHA	72608	M_Rtotal_e;M_Rtotal_c;M_Rtotal_b;M_Rtotal_x;M_Rtotal_l	3.1;3.1;3.1;3.1;3.1	chebi class matching;chebi class matching;chebi class matching;chebi class matching;chebi class matching	5	3
14-HDHA	72647	M_Rtotal_e;M_Rtotal_c;M_Rtotal_b;M_Rtotal_x;M_Rtotal_l	3.1;3.1;3.1;3.1;3.1	chebi class matching;chebi class matching;chebi class matching;chebi class matching;chebi class matching	5	3
16-HDHA	72613	M_Rtotal_e;M_Rtotal_c;M_Rtotal_b;M_Rtotal_x;M_Rtotal_l	3.1;3.1;3.1;3.1;3.1	chebi class matching;chebi class matching;chebi class matching;chebi class matching;chebi class matching	5	3
17-HDHA	72637	M_Rtotal_e;M_Rtotal_c;M_Rtotal_b;M_Rtotal_x;M_Rtotal_l	3.1;3.1;3.1;3.1;3.1	chebi class matching;chebi class matching;chebi class matching;chebi class matching;chebi class matching	5	3
20-HDHA	72615	M_Rtotal_e;M_Rtotal_c;M_Rtotal_b;M_Rtotal_x;M_Rtotal_l	3.1;3.1;3.1;3.1;3.1	chebi class matching;chebi class matching;chebi class matching;chebi class matching;chebi class matching	5	3
9(10)-Ep-stearic acid	85661	M_Rtotal_e;M_Rtotal_c;M_Rtotal_b;M_Rtotal_x;M_Rtotal_l	3.1;3.1;3.1;3.1;3.1	chebi class matching;chebi class matching;chebi class matching;chebi class matching;chebi class matching	5	3
9(10)-EpOME	34494	M_Rtotal_e;M_Rtotal_c;M_Rtotal_b;M_Rtotal_x;M_Rtotal_l	3.1;3.1;3.1;3.1;3.1	chebi class matching;chebi class matching;chebi class matching;chebi class matching;chebi class matching	5	3
12(13)-EpOME	38299	M_C14826_r;M_C14826_c	0;0	exact multimatching;exact multimatching	2	0
9(10)-EpODE	88441	M_Rtotal_e;M_Rtotal_c;M_Rtotal_b;M_Rtotal_x;M_Rtotal_l	4.1;4.1;4.1;4.1;4.1	chebi class matching;chebi class matching;chebi class matching;chebi class matching;chebi class matching	5	4
15(16)-EpODE	88460	M_Rtotal_e;M_Rtotal_c;M_Rtotal_b;M_Rtotal_x;M_Rtotal_l	4.1;4.1;4.1;4.1;4.1	chebi class matching;chebi class matching;chebi class matching;chebi class matching;chebi class matching	5	4
8(9)-EpETrE	34490	M_C14769_r;M_C14769_c	0;0	exact multimatching;exact multimatching	2	0
11(12)-EpETrE	34130	M_C14770_r;M_C14770_c	0;0	exact multimatching;exact multimatching	2	0
14(15)-EpETrE	34157	M_C14771_c;M_C14771_r	0;0	exact multimatching;exact multimatching	2	0
8(9)-EpETE	137193	M_Rtotal_e;M_Rtotal_c;M_Rtotal_b;M_Rtotal_x;M_Rtotal_l	3.1;3.1;3.1;3.1;3.1	chebi class matching;chebi class matching;chebi class matching;chebi class matching;chebi class matching	5	3
11(12)-EpETE	137267	M_Rtotal_e;M_Rtotal_c;M_Rtotal_b;M_Rtotal_x;M_Rtotal_l	3.1;3.1;3.1;3.1;3.1	chebi class matching;chebi class matching;chebi class matching;chebi class matching;chebi class matching	5	3
14(15)-EpETE	88457	M_Rtotal_e;M_Rtotal_c;M_Rtotal_b;M_Rtotal_x;M_Rtotal_l	4.1;4.1;4.1;4.1;4.1	chebi class matching;chebi class matching;chebi class matching;chebi class matching;chebi class matching	5	4
17(18)-EpETE	72853	M_Rtotal_e;M_Rtotal_c;M_Rtotal_b;M_Rtotal_x;M_Rtotal_l	3.1;3.1;3.1;3.1;3.1	chebi class matching;chebi class matching;chebi class matching;chebi class matching;chebi class matching	5	3
7(8)-EpDPE	NaN			No match	0	NaN
10(11)-EpDPE	136569	M_Rtotal_e;M_Rtotal_c;M_Rtotal_b;M_Rtotal_x;M_Rtotal_l	3.1;3.1;3.1;3.1;3.1	chebi class matching;chebi class matching;chebi class matching;chebi class matching;chebi class matching	5	3
13(14)-EpDPE	136563	M_Rtotal_e;M_Rtotal_c;M_Rtotal_b;M_Rtotal_x;M_Rtotal_l	3.1;3.1;3.1;3.1;3.1	chebi class matching;chebi class matching;chebi class matching;chebi class matching;chebi class matching	5	3
16(17)-EpDPE	72855	M_Rtotal_e;M_Rtotal_c;M_Rtotal_b;M_Rtotal_x;M_Rtotal_l	3.1;3.1;3.1;3.1;3.1	chebi class matching;chebi class matching;chebi class matching;chebi class matching;chebi class matching	5	3
19(20)-EpDPE	72653	M_Rtotal_e;M_Rtotal_c;M_Rtotal_b;M_Rtotal_x;M_Rtotal_l	3.1;3.1;3.1;3.1;3.1	chebi class matching;chebi class matching;chebi class matching;chebi class matching;chebi class matching	5	3
9,10-DiH-stearic acid	NaN			No match	0	NaN
9,10-DiHOME	72663	M_Rtotal_e;M_Rtotal_c;M_Rtotal_b;M_Rtotal_x;M_Rtotal_l	3.1;3.1;3.1;3.1;3.1	chebi class matching;chebi class matching;chebi class matching;chebi class matching;chebi class matching	5	3
12,13-DiHOME	72665	M_Rtotal_e;M_Rtotal_c;M_Rtotal_b;M_Rtotal_x;M_Rtotal_l	3.1;3.1;3.1;3.1;3.1	chebi class matching;chebi class matching;chebi class matching;chebi class matching;chebi class matching	5	3
9,10-DiHODE	88440			No match	0	NaN
12,13-DiHODE	88461			No match	0	NaN
15,16-DiHODE	88465			No match	0	NaN
5,6-DiHETrE	63974	M_Rtotal_e;M_Rtotal_c;M_Rtotal_b;M_Rtotal_x;M_Rtotal_l	3.1;3.1;3.1;3.1;3.1	chebi class matching;chebi class matching;chebi class matching;chebi class matching;chebi class matching	5	3
8,9-DiHETrE	63970	M_Rtotal_e;M_Rtotal_c;M_Rtotal_b;M_Rtotal_x;M_Rtotal_l	3.1;3.1;3.1;3.1;3.1	chebi class matching;chebi class matching;chebi class matching;chebi class matching;chebi class matching	5	3
11,12-DiHETrE	63969	M_Rtotal_e;M_Rtotal_c;M_Rtotal_b;M_Rtotal_x;M_Rtotal_l	3.1;3.1;3.1;3.1;3.1	chebi class matching;chebi class matching;chebi class matching;chebi class matching;chebi class matching	5	3
14,15-DiHETrE	63966	M_Rtotal_e;M_Rtotal_c;M_Rtotal_b;M_Rtotal_x;M_Rtotal_l	3.1;3.1;3.1;3.1;3.1	chebi class matching;chebi class matching;chebi class matching;chebi class matching;chebi class matching	5	3
5,6-DiHETE	NaN			No match	0	NaN
8,9-DiHETE	NaN			No match	0	NaN
11,12-DiHETE	NaN			No match	0	NaN
14,15-DiHETE	88459	M_Rtotal_e;M_Rtotal_c;M_Rtotal_b;M_Rtotal_x;M_Rtotal_l	2.1;2.1;2.1;2.1;2.1	chebi class matching;chebi class matching;chebi class matching;chebi class matching;chebi class matching	5	2
17,18-DiHETE	88349	M_Rtotal_e;M_Rtotal_c;M_Rtotal_b;M_Rtotal_x;M_Rtotal_l	3.1;3.1;3.1;3.1;3.1	chebi class matching;chebi class matching;chebi class matching;chebi class matching;chebi class matching	5	3
7,8-DiHDPE	NaN			No match	0	NaN
10,11-DiHDPE	NaN			No match	0	NaN
13,14-DiHDPE	NaN			No match	0	NaN
16,17-DiHDPE	NaN			No match	0	NaN
19,20-DiHDPE	72657	M_Rtotal_e;M_Rtotal_c;M_Rtotal_b;M_Rtotal_x;M_Rtotal_l	4.1;4.1;4.1;4.1;4.1	chebi class matching;chebi class matching;chebi class matching;chebi class matching;chebi class matching	5	4
9-oxo-ODE	72842	M_Rtotal_e;M_Rtotal_c;M_Rtotal_b;M_Rtotal_x;M_Rtotal_l	3.1;3.1;3.1;3.1;3.1	chebi class matching;chebi class matching;chebi class matching;chebi class matching;chebi class matching	5	3
13-oxo-ODE	68947	M_Rtotal_e;M_Rtotal_c;M_Rtotal_b;M_Rtotal_x;M_Rtotal_l	4.1;4.1;4.1;4.1;4.1	chebi class matching;chebi class matching;chebi class matching;chebi class matching;chebi class matching	5	4
9-oxo-OTrE	142251	M_Rtotal_e;M_Rtotal_c;M_Rtotal_b;M_Rtotal_x;M_Rtotal_l	2.1;2.1;2.1;2.1;2.1	chebi class matching;chebi class matching;chebi class matching;chebi class matching;chebi class matching	5	2
13-oxo-OTrE	NaN			No match	0	NaN
5-oxo-ETE	52449	M_Rtotal_e;M_Rtotal_c;M_Rtotal_b;M_Rtotal_x;M_Rtotal_l	3.1;3.1;3.1;3.1;3.1	chebi class matching;chebi class matching;chebi class matching;chebi class matching;chebi class matching	5	3
12-oxo-ETE	34151	M_Rtotal_e;M_Rtotal_c;M_Rtotal_b;M_Rtotal_x;M_Rtotal_l	3.1;3.1;3.1;3.1;3.1	chebi class matching;chebi class matching;chebi class matching;chebi class matching;chebi class matching	5	3
15-oxo-ETE	15559	M_Rtotal_e;M_Rtotal_c;M_Rtotal_b;M_Rtotal_x;M_Rtotal_l	3.1;3.1;3.1;3.1;3.1	chebi class matching;chebi class matching;chebi class matching;chebi class matching;chebi class matching	5	3
12-oxo-LTB4	27814	M_CE4990_x;M_CE4990_r;M_CE4990_m;M_CE4990_c	0;0;0;0	exact multimatching;exact multimatching;exact multimatching;exact multimatching	4	0
17-oxo-n3DPA	140239	M_Rtotal_e;M_Rtotal_c;M_Rtotal_b;M_Rtotal_x;M_Rtotal_l	2.1;2.1;2.1;2.1;2.1	chebi class matching;chebi class matching;chebi class matching;chebi class matching;chebi class matching	5	2
4-oxo-DHA	NaN			No match	0	NaN
17-oxo-DHA	140238	M_Rtotal_e;M_Rtotal_c;M_Rtotal_b;M_Rtotal_x;M_Rtotal_l	3.1;3.1;3.1;3.1;3.1	chebi class matching;chebi class matching;chebi class matching;chebi class matching;chebi class matching	5	3
20-COOH-ARA	76966			No match	0	NaN
PG(30a:0)	NaN			No match	0	NaN
PG(30a:1)	NaN			No match	0	NaN
PG(32a:0)	141297	M_pglyc_hs_e;M_pglyc_hs_b;M_pglyc_hs_c	1.1;1.1;1.1	chebi class matching;chebi class matching;chebi class matching	3	1
PG(32a:1)	136220	M_pglyc_hs_e;M_pglyc_hs_b;M_pglyc_hs_c	1.1;1.1;1.1	chebi class matching;chebi class matching;chebi class matching	3	1
PG(32a:2)	137322	M_pglyc_hs_e;M_pglyc_hs_b;M_pglyc_hs_c	1.1;1.1;1.1	chebi class matching;chebi class matching;chebi class matching	3	1
PG(32a:3)	141298	M_pglyc_hs_e;M_pglyc_hs_b;M_pglyc_hs_c	1.1;1.1;1.1	chebi class matching;chebi class matching;chebi class matching	3	1
PG(34a:0)	141299	M_pglyc_hs_e;M_pglyc_hs_b;M_pglyc_hs_c	1.1;1.1;1.1	chebi class matching;chebi class matching;chebi class matching	3	1
PG(34a:3)	136788	M_pglyc_hs_e;M_pglyc_hs_b;M_pglyc_hs_c	1.1;1.1;1.1	chebi class matching;chebi class matching;chebi class matching	3	1
PG(34a:1)	136225	M_pglyc_hs_e;M_pglyc_hs_b;M_pglyc_hs_c	1.1;1.1;1.1	chebi class matching;chebi class matching;chebi class matching	3	1
PG(34a:2)	136479	M_pglyc_hs_e;M_pglyc_hs_b;M_pglyc_hs_c	1.1;1.1;1.1	chebi class matching;chebi class matching;chebi class matching	3	1
PG(34a:4)	136791	M_pglyc_hs_e;M_pglyc_hs_b;M_pglyc_hs_c	1.1;1.1;1.1	chebi class matching;chebi class matching;chebi class matching	3	1
PG(36a:0)	132685	M_pglyc_hs_e;M_pglyc_hs_b;M_pglyc_hs_c	1.1;1.1;1.1	chebi class matching;chebi class matching;chebi class matching	3	1
PG(36a:1)	134490	M_pglyc_hs_e;M_pglyc_hs_b;M_pglyc_hs_c	1.1;1.1;1.1	chebi class matching;chebi class matching;chebi class matching	3	1
PG(36a:2)	136229	M_pglyc_hs_e;M_pglyc_hs_b;M_pglyc_hs_c	1.1;1.1;1.1	chebi class matching;chebi class matching;chebi class matching	3	1
PG(36a:3)	NaN			No match	0	NaN
PG(36a:4)	NaN			No match	0	NaN
PG(36a:5)	NaN			No match	0	NaN
PG(36a:6)	NaN			No match	0	NaN
PG(38a:4)	134448	M_pglyc_hs_e;M_pglyc_hs_b;M_pglyc_hs_c	1.1;1.1;1.1	chebi class matching;chebi class matching;chebi class matching	3	1
PG(38a:5)	NaN			No match	0	NaN
PG(38a:6)	NaN			No match	0	NaN
PG(38a:0)	NaN			No match	0	NaN
PG(38a:1)	132687	M_pglyc_hs_e;M_pglyc_hs_b;M_pglyc_hs_c	1.1;1.1;1.1	chebi class matching;chebi class matching;chebi class matching	3	1
PG(38a:2)	NaN			No match	0	NaN
PG(38a:3)	NaN			No match	0	NaN
PG(40a:0)	NaN			No match	0	NaN
PG(40a:1)	NaN			No match	0	NaN
PG(40a:2)	NaN			No match	0	NaN
PG(40a:3)	NaN			No match	0	NaN
PG(40a:4)	NaN			No match	0	NaN
PG(40a:5)	NaN			No match	0	NaN
PG(40a:6)	NaN			No match	0	NaN
PG(40a:7)	NaN			No match	0	NaN
PG(40a:8)	NaN			No match	0	NaN
PG(40a:9)	NaN			No match	0	NaN
LPA(16a:0)	15799	M_1glyc_hs_b;M_1glyc_hs_e	1;1	chebi class matching;chebi class matching	2	1
LPA(18a:0)	74850	M_1glyc_hs_b;M_1glyc_hs_e	1;1	chebi class matching;chebi class matching	2	1
LPA(18a:1)	62837	M_1glyc_hs_b;M_1glyc_hs_e	1;1	chebi class matching;chebi class matching	2	1
LPA(17a:0)	74840	M_1glyc_hs_b;M_1glyc_hs_e	1;1	chebi class matching;chebi class matching	2	1
LPA 18a:2	62834	M_1glyc_hs_b;M_1glyc_hs_e	1;1	chebi class matching;chebi class matching	2	1
LPA 20a:0	74939	M_1glyc_hs_b;M_1glyc_hs_e	1;1	chebi class matching;chebi class matching	2	1
LPA 20a:4	73792	M_1glyc_hs_b;M_1glyc_hs_e	1;1	chebi class matching;chebi class matching	2	1
PA(28a:0)	NaN			No match	0	NaN
PA(30a:0)	NaN			No match	0	NaN
PA(32a:0)	NaN			No match	0	NaN
PA(32a:1)	NaN			No match	0	NaN
PA(32a:3)	NaN			No match	0	NaN
PA(34a:0)	NaN			No match	0	NaN
PA(34a:1)	NaN			No match	0	NaN
PA(34a:2)	NaN			No match	0	NaN
PA(34a:3)	NaN			No match	0	NaN
PA(36a:0)	NaN			No match	0	NaN
PA(36a:1)	NaN			No match	0	NaN
PA(36a:2)	134237	M_pa_hs_n;M_pa_hs_m;M_pa_hs_r;M_pa_hs_g;M_pa_hs_c	1.1;1.1;1.1;1.1;1.1	chebi class matching;chebi class matching;chebi class matching;chebi class matching;chebi class matching	5	1
PA(36a:3)	137164	M_pa_hs_n;M_pa_hs_m;M_pa_hs_r;M_pa_hs_g;M_pa_hs_c	1.1;1.1;1.1;1.1;1.1	chebi class matching;chebi class matching;chebi class matching;chebi class matching;chebi class matching	5	1
PA(36a:4)	138905	M_pa_hs_n;M_pa_hs_m;M_pa_hs_r;M_pa_hs_g;M_pa_hs_c	1.1;1.1;1.1;1.1;1.1	chebi class matching;chebi class matching;chebi class matching;chebi class matching;chebi class matching	5	1
PA(34a:4)	NaN			No match	0	NaN
PA(36a:5)	NaN			No match	0	NaN
PA(36a:6)	NaN			No match	0	NaN
PA(38a:0)	137890	M_pa_hs_n;M_pa_hs_m;M_pa_hs_r;M_pa_hs_g;M_pa_hs_c	1.1;1.1;1.1;1.1;1.1	chebi class matching;chebi class matching;chebi class matching;chebi class matching;chebi class matching	5	1
PA(38a:1)	NaN			No match	0	NaN
PA(38a:2)	NaN			No match	0	NaN
PA(38a:3)	NaN			No match	0	NaN
PA(38a:4)	140354	M_pa_hs_n;M_pa_hs_m;M_pa_hs_r;M_pa_hs_g;M_pa_hs_c	1.1;1.1;1.1;1.1;1.1	chebi class matching;chebi class matching;chebi class matching;chebi class matching;chebi class matching	5	1
PA(38a:5)	NaN			No match	0	NaN
PA(38a:6)	NaN			No match	0	NaN
PA(40a:0)	NaN			No match	0	NaN
PA(40a:1)	NaN			No match	0	NaN
PA(40a:2)	137893	M_pa_hs_n;M_pa_hs_m;M_pa_hs_r;M_pa_hs_g;M_pa_hs_c	1.1;1.1;1.1;1.1;1.1	chebi class matching;chebi class matching;chebi class matching;chebi class matching;chebi class matching	5	1
PA(40a:4)	NaN			No match	0	NaN
PA(40a:5)	NaN			No match	0	NaN
PA(40a:6)	140353	M_pa_hs_n;M_pa_hs_m;M_pa_hs_r;M_pa_hs_g;M_pa_hs_c	1.1;1.1;1.1;1.1;1.1	chebi class matching;chebi class matching;chebi class matching;chebi class matching;chebi class matching	5	1
PA(42a:4)	NaN			No match	0	NaN
PA(42a:5)	NaN			No match	0	NaN
PA(42a:6)	NaN			No match	0	NaN
LPC (16a:0)	CHEBI:64563			No match	0	NaN
LPC (16a:1)	CHEBI:64560			No match	0	NaN
LPC (18a:0)	CHEBI:64561			No match	0	NaN
LPC (18a:1)	CHEBI:64566			No match	0	NaN
LPC(18a:2)	CHEBI:64549			No match	0	NaN
LPC(18a:3)	CHEBI:64565			No match	0	NaN
LPC(18a:4)	CHEBI:132547			No match	0	NaN
LPC (20a:0)	CHEBI:67058			No match	0	NaN
LPC (20a:1)	CHEBI:67057			No match	0	NaN
LPC (20a:2)	CHEBI:67056			No match	0	NaN
LPC (20a:3)	CHEBI:64481			No match	0	NaN
LPC (20a:4)	CHEBI:64568			No match	0	NaN
LPC(20a:5)	CHEBI:64559			No match	0	NaN
LPC (22a:0)	CHEBI:67061			No match	0	NaN
LPC (22a:1)	CHEBI:67060			No match	0	NaN
LPC (22a:2)	CHEBI:67059			No match	0	NaN
LPC (22a:3)	NaN			No match	0	NaN
LPC (22a:4)	CHEBI:91312			No match	0	NaN
LPC 22:4	CHEBI:88953			No match	0	NaN
LPC 22:5	CHEBI:74349			No match	0	NaN
LPC (22a:6)	CHEBI:64567			No match	0	NaN
LPC (24a:0)	CHEBI:74470			No match	0	NaN
LPC 24a:1	CHEBI:74471			No match	0	NaN
PC (28a:0)	CHEBI:65294	M_pchol_hs_r;M_pchol_hs_m;M_pchol_hs_e;M_pchol_hs_g;M_pchol_hs_b;M_pchol_hs_c	2;2;2;2;2;2	chebi class matching;chebi class matching;chebi class matching;chebi class matching;chebi class matching;chebi class matching	6	2
PC (30a:0)	CHEBI:65303	M_pchol_hs_r;M_pchol_hs_m;M_pchol_hs_e;M_pchol_hs_g;M_pchol_hs_b;M_pchol_hs_c	2;2;2;2;2;2	chebi class matching;chebi class matching;chebi class matching;chebi class matching;chebi class matching;chebi class matching	6	2
PC (30a:1)	CHEBI:65302	M_pchol_hs_r;M_pchol_hs_m;M_pchol_hs_e;M_pchol_hs_g;M_pchol_hs_b;M_pchol_hs_c	2;2;2;2;2;2	chebi class matching;chebi class matching;chebi class matching;chebi class matching;chebi class matching;chebi class matching	6	2
PC (32a:0)	CHEBI:66850	M_pchol_hs_r;M_pchol_hs_m;M_pchol_hs_e;M_pchol_hs_g;M_pchol_hs_b;M_pchol_hs_c	2;2;2;2;2;2	chebi class matching;chebi class matching;chebi class matching;chebi class matching;chebi class matching;chebi class matching	6	2
PC (32a:1)	CHEBI:66849	M_pchol_hs_r;M_pchol_hs_m;M_pchol_hs_e;M_pchol_hs_g;M_pchol_hs_b;M_pchol_hs_c	2;2;2;2;2;2	chebi class matching;chebi class matching;chebi class matching;chebi class matching;chebi class matching;chebi class matching	6	2
PC (32a:2)	CHEBI:66848	M_pchol_hs_r;M_pchol_hs_m;M_pchol_hs_e;M_pchol_hs_g;M_pchol_hs_b;M_pchol_hs_c	2;2;2;2;2;2	chebi class matching;chebi class matching;chebi class matching;chebi class matching;chebi class matching;chebi class matching	6	2
PC (34a:0)	CHEBI:66855	M_pchol_hs_r;M_pchol_hs_m;M_pchol_hs_e;M_pchol_hs_g;M_pchol_hs_b;M_pchol_hs_c	2;2;2;2;2;2	chebi class matching;chebi class matching;chebi class matching;chebi class matching;chebi class matching;chebi class matching	6	2
PC (34a:1)	CHEBI:64517	M_pchol_hs_r;M_pchol_hs_m;M_pchol_hs_e;M_pchol_hs_g;M_pchol_hs_b;M_pchol_hs_c	2;2;2;2;2;2	chebi class matching;chebi class matching;chebi class matching;chebi class matching;chebi class matching;chebi class matching	6	2
PC (34a:2)	CHEBI:64516	M_pchol_hs_r;M_pchol_hs_m;M_pchol_hs_e;M_pchol_hs_g;M_pchol_hs_b;M_pchol_hs_c	2;2;2;2;2;2	chebi class matching;chebi class matching;chebi class matching;chebi class matching;chebi class matching;chebi class matching	6	2
PC (34a:3)	CHEBI:64424	M_pchol_hs_r;M_pchol_hs_m;M_pchol_hs_e;M_pchol_hs_g;M_pchol_hs_b;M_pchol_hs_c	2;2;2;2;2;2	chebi class matching;chebi class matching;chebi class matching;chebi class matching;chebi class matching;chebi class matching	6	2
PC (36a:0)	CHEBI:66858	M_pchol_hs_r;M_pchol_hs_m;M_pchol_hs_e;M_pchol_hs_g;M_pchol_hs_b;M_pchol_hs_c	2;2;2;2;2;2	chebi class matching;chebi class matching;chebi class matching;chebi class matching;chebi class matching;chebi class matching	6	2
PC (36a:1)	CHEBI:66857	M_pchol_hs_r;M_pchol_hs_m;M_pchol_hs_e;M_pchol_hs_g;M_pchol_hs_b;M_pchol_hs_c	2;2;2;2;2;2	chebi class matching;chebi class matching;chebi class matching;chebi class matching;chebi class matching;chebi class matching	6	2
PC (36a:2)	CHEBI:64433	M_pchol_hs_r;M_pchol_hs_m;M_pchol_hs_e;M_pchol_hs_g;M_pchol_hs_b;M_pchol_hs_c	2;2;2;2;2;2	chebi class matching;chebi class matching;chebi class matching;chebi class matching;chebi class matching;chebi class matching	6	2
PC (36a:3)	CHEBI:64523	M_pchol_hs_r;M_pchol_hs_m;M_pchol_hs_e;M_pchol_hs_g;M_pchol_hs_b;M_pchol_hs_c	2;2;2;2;2;2	chebi class matching;chebi class matching;chebi class matching;chebi class matching;chebi class matching;chebi class matching	6	2
PC (36a:4)	CHEBI:64520	M_pchol_hs_r;M_pchol_hs_m;M_pchol_hs_e;M_pchol_hs_g;M_pchol_hs_b;M_pchol_hs_c	2;2;2;2;2;2	chebi class matching;chebi class matching;chebi class matching;chebi class matching;chebi class matching;chebi class matching	6	2
PC (36a:5)	CHEBI:64504	M_pchol_hs_r;M_pchol_hs_m;M_pchol_hs_e;M_pchol_hs_g;M_pchol_hs_b;M_pchol_hs_c	2;2;2;2;2;2	chebi class matching;chebi class matching;chebi class matching;chebi class matching;chebi class matching;chebi class matching	6	2
PC (38a:1)	CHEBI:66860	M_pchol_hs_r;M_pchol_hs_m;M_pchol_hs_e;M_pchol_hs_g;M_pchol_hs_b;M_pchol_hs_c	2;2;2;2;2;2	chebi class matching;chebi class matching;chebi class matching;chebi class matching;chebi class matching;chebi class matching	6	2
PC (38a:2)	CHEBI:66859	M_pchol_hs_r;M_pchol_hs_m;M_pchol_hs_e;M_pchol_hs_g;M_pchol_hs_b;M_pchol_hs_c	2;2;2;2;2;2	chebi class matching;chebi class matching;chebi class matching;chebi class matching;chebi class matching;chebi class matching	6	2
PC (38a:3)	CHEBI:64446	M_pchol_hs_r;M_pchol_hs_m;M_pchol_hs_e;M_pchol_hs_g;M_pchol_hs_b;M_pchol_hs_c	2;2;2;2;2;2	chebi class matching;chebi class matching;chebi class matching;chebi class matching;chebi class matching;chebi class matching	6	2
PC (38a:4)	CHEBI:64526	M_pchol_hs_r;M_pchol_hs_m;M_pchol_hs_e;M_pchol_hs_g;M_pchol_hs_b;M_pchol_hs_c	2;2;2;2;2;2	chebi class matching;chebi class matching;chebi class matching;chebi class matching;chebi class matching;chebi class matching	6	2
PC (38a:5)	CHEBI:64525	M_pchol_hs_r;M_pchol_hs_m;M_pchol_hs_e;M_pchol_hs_g;M_pchol_hs_b;M_pchol_hs_c	2;2;2;2;2;2	chebi class matching;chebi class matching;chebi class matching;chebi class matching;chebi class matching;chebi class matching	6	2
PC (38a:6)	CHEBI:64519	M_pchol_hs_r;M_pchol_hs_m;M_pchol_hs_e;M_pchol_hs_g;M_pchol_hs_b;M_pchol_hs_c	2;2;2;2;2;2	chebi class matching;chebi class matching;chebi class matching;chebi class matching;chebi class matching;chebi class matching	6	2
PC (40a:3)	CHEBI:66863	M_pchol_hs_r;M_pchol_hs_m;M_pchol_hs_e;M_pchol_hs_g;M_pchol_hs_b;M_pchol_hs_c	2;2;2;2;2;2	chebi class matching;chebi class matching;chebi class matching;chebi class matching;chebi class matching;chebi class matching	6	2
PC (40a:4)	CHEBI:66862	M_pchol_hs_r;M_pchol_hs_m;M_pchol_hs_e;M_pchol_hs_g;M_pchol_hs_b;M_pchol_hs_c	2;2;2;2;2;2	chebi class matching;chebi class matching;chebi class matching;chebi class matching;chebi class matching;chebi class matching	6	2
PC (40a:5)	CHEBI:64524	M_pchol_hs_r;M_pchol_hs_m;M_pchol_hs_e;M_pchol_hs_g;M_pchol_hs_b;M_pchol_hs_c	2;2;2;2;2;2	chebi class matching;chebi class matching;chebi class matching;chebi class matching;chebi class matching;chebi class matching	6	2
PC (40a:6)	CHEBI:64431	M_pchol_hs_r;M_pchol_hs_m;M_pchol_hs_e;M_pchol_hs_g;M_pchol_hs_b;M_pchol_hs_c	2;2;2;2;2;2	chebi class matching;chebi class matching;chebi class matching;chebi class matching;chebi class matching;chebi class matching	6	2
PC (32e:0)	CHEBI:85845			No match	0	NaN
PC (32e:1)	CHEBI:72347			No match	0	NaN
PC (32e:2)	CHEBI:85568			No match	0	NaN
PC (34e:0)	CHEBI:67077			No match	0	NaN
PC (34e:1)	CHEBI:67076			No match	0	NaN
PC (34e:2)	CHEBI:64544			No match	0	NaN
PC (34e:3)	CHEBI:64541			No match	0	NaN
PC (34e:5)	CHEBI:67074			No match	0	NaN
PC (36e:1)	CHEBI:67066			No match	0	NaN
PC (36e:2)	CHEBI:67065			No match	0	NaN
PC (36e:3)	CHEBI:64537			No match	0	NaN
PC (36e:4)	CHEBI:67064			No match	0	NaN
PC (36e:5)	CHEBI:64540			No match	0	NaN
PC (36e:6)	CHEBI:64538			No match	0	NaN
PC (38e:1)	CHEBI:67070			No match	0	NaN
PC (38e:2)	CHEBI:67069			No match	0	NaN
PC (38e:3)	CHEBI:67068			No match	0	NaN
PC (38e:4)	CHEBI:64480			No match	0	NaN
PC (38e:6)	CHEBI:64536			No match	0	NaN
PC (38e:7)	CHEBI:64539			No match	0	NaN
PC (40e:1)	CHEBI:85574			No match	0	NaN
PC (40e:2)	CHEBI:72348			No match	0	NaN
PC (40e:3)	CHEBI:85570			No match	0	NaN
PC (40e:4)	CHEBI:85571			No match	0	NaN
PC (40e:6)	CHEBI:64533			No match	0	NaN
PC (42e:0)	CHEBI:85582			No match	0	NaN
PC (42e:2)	CHEBI:85584			No match	0	NaN
PC (42e:3)	CHEBI:85585			No match	0	NaN
PC (42e:4)	CHEBI:85588			No match	0	NaN
PC (42e:5)	CHEBI:85590			No match	0	NaN
PC (42e:6)	CHEBI:85847			No match	0	NaN
PC (34p:2)	CHEBI:85861			No match	0	NaN
PC (40p:3)	CHEBI:85776			No match	0	NaN
PC (42p:4)	NaN			No match	0	NaN
LPI 16a:0	NaN			No match	0	NaN
LPI 16a:1	NaN			No match	0	NaN
LPI 18a:0	NaN			No match	0	NaN
LPI 18a:1	90456			No match	0	NaN
LPI 18a:2	NaN			No match	0	NaN
LPI 18a:3	138084			No match	0	NaN
LPI 18a:4	NaN			No match	0	NaN
LPI 20a:0	NaN			No match	0	NaN
LPI 20a:1	NaN			No match	0	NaN
LPI 20a:2	NaN			No match	0	NaN
LPI 20a:3	NaN			No match	0	NaN
LPI 20a:4	NaN			No match	0	NaN
LPI 20a:5	NaN			No match	0	NaN
LPI 22a:0	NaN			No match	0	NaN
LPI 22a:1	NaN			No match	0	NaN
LPI 22a:2	NaN			No match	0	NaN
LPI 22a:4	138555			No match	0	NaN
LPI 22a:6	138556			No match	0	NaN
PI(32:1)	140360	M_pail_hs_c;M_pail_hs_g;M_pail_hs_n;M_pail_hs_r	1.1;1.1;1.1;1.1	chebi class matching;chebi class matching;chebi class matching;chebi class matching	4	1
PI(34:0)	74232	M_pail_hs_c;M_pail_hs_g;M_pail_hs_n;M_pail_hs_r	1;1;1;1	chebi class matching;chebi class matching;chebi class matching;chebi class matching	4	1
PI(34:1)	136240	M_pail_hs_c;M_pail_hs_g;M_pail_hs_n;M_pail_hs_r	1.1;1.1;1.1;1.1	chebi class matching;chebi class matching;chebi class matching;chebi class matching	4	1
PI(34:2)	136243	M_pail_hs_c;M_pail_hs_g;M_pail_hs_n;M_pail_hs_r	1.1;1.1;1.1;1.1	chebi class matching;chebi class matching;chebi class matching;chebi class matching	4	1
PI(36:0)	74239	M_pail_hs_c;M_pail_hs_g;M_pail_hs_n;M_pail_hs_r	1;1;1;1	chebi class matching;chebi class matching;chebi class matching;chebi class matching	4	1
PI(36:1)	136245	M_pail_hs_c;M_pail_hs_g;M_pail_hs_n;M_pail_hs_r	1.1;1.1;1.1;1.1	chebi class matching;chebi class matching;chebi class matching;chebi class matching	4	1
PI(36:2)	136236	M_pail_hs_c;M_pail_hs_g;M_pail_hs_n;M_pail_hs_r	1.1;1.1;1.1;1.1	chebi class matching;chebi class matching;chebi class matching;chebi class matching	4	1
PI(36:3)	136489	M_pail_hs_c;M_pail_hs_g;M_pail_hs_n;M_pail_hs_r	1.1;1.1;1.1;1.1	chebi class matching;chebi class matching;chebi class matching;chebi class matching	4	1
PI(36:4)	136235	M_pail_hs_c;M_pail_hs_g;M_pail_hs_n;M_pail_hs_r	1.1;1.1;1.1;1.1	chebi class matching;chebi class matching;chebi class matching;chebi class matching	4	1
PI(36:5)	136501	M_pail_hs_c;M_pail_hs_g;M_pail_hs_n;M_pail_hs_r	1.1;1.1;1.1;1.1	chebi class matching;chebi class matching;chebi class matching;chebi class matching	4	1
PI(38:1)	74374	M_pail_hs_c;M_pail_hs_g;M_pail_hs_n;M_pail_hs_r	1;1;1;1	chebi class matching;chebi class matching;chebi class matching;chebi class matching	4	1
PI(38:2)	140361	M_pail_hs_c;M_pail_hs_g;M_pail_hs_n;M_pail_hs_r	1.1;1.1;1.1;1.1	chebi class matching;chebi class matching;chebi class matching;chebi class matching	4	1
PI(38:3)	140362	M_pail_hs_c;M_pail_hs_g;M_pail_hs_n;M_pail_hs_r	1.1;1.1;1.1;1.1	chebi class matching;chebi class matching;chebi class matching;chebi class matching	4	1
PI(38:4)	136239	M_pail_hs_c;M_pail_hs_g;M_pail_hs_n;M_pail_hs_r	1.1;1.1;1.1;1.1	chebi class matching;chebi class matching;chebi class matching;chebi class matching	4	1
PI(38:5)	138566	M_pail_hs_c;M_pail_hs_g;M_pail_hs_n;M_pail_hs_r	1.1;1.1;1.1;1.1	chebi class matching;chebi class matching;chebi class matching;chebi class matching	4	1
PI(40:2)	74378	M_pail_hs_c;M_pail_hs_g;M_pail_hs_n;M_pail_hs_r	1;1;1;1	chebi class matching;chebi class matching;chebi class matching;chebi class matching	4	1
PI(40:3)	132692	M_pail_hs_c;M_pail_hs_g;M_pail_hs_n;M_pail_hs_r	1;1;1;1	chebi class matching;chebi class matching;chebi class matching;chebi class matching	4	1
PI(40:4)	140365	M_pail_hs_c;M_pail_hs_g;M_pail_hs_n;M_pail_hs_r	1.1;1.1;1.1;1.1	chebi class matching;chebi class matching;chebi class matching;chebi class matching	4	1
PI(40:5)	NaN			No match	0	NaN
PI(40:6)	138568	M_pail_hs_c;M_pail_hs_g;M_pail_hs_n;M_pail_hs_r	1.1;1.1;1.1;1.1	chebi class matching;chebi class matching;chebi class matching;chebi class matching	4	1
LPS(16a:0)	72405			No match	0	NaN
LPS(18a:0)	72408			No match	0	NaN
LPS(20a:0)	72411			No match	0	NaN
LPS(16a:1)	72406			No match	0	NaN
LPS(18a:1)	72409			No match	0	NaN
LPS(18a:2)	72410			No match	0	NaN
LPS(20a:2)	72413			No match	0	NaN
LPS(20a:1)	72412			No match	0	NaN
LPS(20a:4)	NaN			No match	0	NaN
LPS(18a:3)	NaN			No match	0	NaN
LPS(22a:0)	72414			No match	0	NaN
LPS(22a:1)	72415			No match	0	NaN
LPS(22a:2)	72416			No match	0	NaN
PS(32a:0)	72050			No match	0	NaN
PS(32a:1)	72051			No match	0	NaN
PS(32a:2)	72052			No match	0	NaN
PS(32a:3)	72053			No match	0	NaN
PS(34a:0)	72057			No match	0	NaN
PS(34a:1)	136234	M_ps_hs_g;M_ps_hs_e;M_ps_hs_b;M_ps_hs_c;M_ps_hs_m;M_ps_hs_r	2.1;2.1;2.1;2.1;2.1;2.1	chebi class matching;chebi class matching;chebi class matching;chebi class matching;chebi class matching;chebi class matching	6	2
PS(34a:2)	136248	M_ps_hs_g;M_ps_hs_e;M_ps_hs_b;M_ps_hs_c;M_ps_hs_m;M_ps_hs_r	2.1;2.1;2.1;2.1;2.1;2.1	chebi class matching;chebi class matching;chebi class matching;chebi class matching;chebi class matching;chebi class matching	6	2
PS(34a:3)	72060			No match	0	NaN
PS(36a:0)	72064			No match	0	NaN
PS(36a:1)	136256	M_ps_hs_g;M_ps_hs_e;M_ps_hs_b;M_ps_hs_c;M_ps_hs_m;M_ps_hs_r	2.1;2.1;2.1;2.1;2.1;2.1	chebi class matching;chebi class matching;chebi class matching;chebi class matching;chebi class matching;chebi class matching	6	2
PS(36a:2)	136257	M_ps_hs_g;M_ps_hs_e;M_ps_hs_b;M_ps_hs_c;M_ps_hs_m;M_ps_hs_r	2.1;2.1;2.1;2.1;2.1;2.1	chebi class matching;chebi class matching;chebi class matching;chebi class matching;chebi class matching;chebi class matching	6	2
PS(36a:3)	137155	M_ps_hs_g;M_ps_hs_e;M_ps_hs_b;M_ps_hs_c;M_ps_hs_m;M_ps_hs_r	2.1;2.1;2.1;2.1;2.1;2.1	chebi class matching;chebi class matching;chebi class matching;chebi class matching;chebi class matching;chebi class matching	6	2
PS(36a:4)	136247	M_ps_hs_g;M_ps_hs_e;M_ps_hs_b;M_ps_hs_c;M_ps_hs_m;M_ps_hs_r	2.1;2.1;2.1;2.1;2.1;2.1	chebi class matching;chebi class matching;chebi class matching;chebi class matching;chebi class matching;chebi class matching	6	2
PS(36a:5)	72069			No match	0	NaN
PS(38a:1)	141303	M_ps_hs_g;M_ps_hs_e;M_ps_hs_b;M_ps_hs_c;M_ps_hs_m;M_ps_hs_r	2.1;2.1;2.1;2.1;2.1;2.1	chebi class matching;chebi class matching;chebi class matching;chebi class matching;chebi class matching;chebi class matching	6	2
PS(38a:2)	72073			No match	0	NaN
PS(38a:3)	136258	M_ps_hs_g;M_ps_hs_e;M_ps_hs_b;M_ps_hs_c;M_ps_hs_m;M_ps_hs_r	2.1;2.1;2.1;2.1;2.1;2.1	chebi class matching;chebi class matching;chebi class matching;chebi class matching;chebi class matching;chebi class matching	6	2
PS(38a:4)	136259	M_ps_hs_g;M_ps_hs_e;M_ps_hs_b;M_ps_hs_c;M_ps_hs_m;M_ps_hs_r	2.1;2.1;2.1;2.1;2.1;2.1	chebi class matching;chebi class matching;chebi class matching;chebi class matching;chebi class matching;chebi class matching	6	2
PS(38a:5)	136260	M_ps_hs_g;M_ps_hs_e;M_ps_hs_b;M_ps_hs_c;M_ps_hs_m;M_ps_hs_r	2.1;2.1;2.1;2.1;2.1;2.1	chebi class matching;chebi class matching;chebi class matching;chebi class matching;chebi class matching;chebi class matching	6	2
PS(38a:6)	136252	M_ps_hs_g;M_ps_hs_e;M_ps_hs_b;M_ps_hs_c;M_ps_hs_m;M_ps_hs_r	2.1;2.1;2.1;2.1;2.1;2.1	chebi class matching;chebi class matching;chebi class matching;chebi class matching;chebi class matching;chebi class matching	6	2
PS(40a:1)	141306	M_ps_hs_g;M_ps_hs_e;M_ps_hs_b;M_ps_hs_c;M_ps_hs_m;M_ps_hs_r	2.1;2.1;2.1;2.1;2.1;2.1	chebi class matching;chebi class matching;chebi class matching;chebi class matching;chebi class matching;chebi class matching	6	2
PS(40a:2)	141307	M_ps_hs_g;M_ps_hs_e;M_ps_hs_b;M_ps_hs_c;M_ps_hs_m;M_ps_hs_r	2.1;2.1;2.1;2.1;2.1;2.1	chebi class matching;chebi class matching;chebi class matching;chebi class matching;chebi class matching;chebi class matching	6	2
PS(40a:3)	141308	M_ps_hs_g;M_ps_hs_e;M_ps_hs_b;M_ps_hs_c;M_ps_hs_m;M_ps_hs_r	2.1;2.1;2.1;2.1;2.1;2.1	chebi class matching;chebi class matching;chebi class matching;chebi class matching;chebi class matching;chebi class matching	6	2
PS(40a:4)	136262	M_ps_hs_g;M_ps_hs_e;M_ps_hs_b;M_ps_hs_c;M_ps_hs_m;M_ps_hs_r	2.1;2.1;2.1;2.1;2.1;2.1	chebi class matching;chebi class matching;chebi class matching;chebi class matching;chebi class matching;chebi class matching	6	2
PS(40a:5)	136268	M_ps_hs_g;M_ps_hs_e;M_ps_hs_b;M_ps_hs_c;M_ps_hs_m;M_ps_hs_r	2.1;2.1;2.1;2.1;2.1;2.1	chebi class matching;chebi class matching;chebi class matching;chebi class matching;chebi class matching;chebi class matching	6	2
PS(40a:6)	136263	M_ps_hs_g;M_ps_hs_e;M_ps_hs_b;M_ps_hs_c;M_ps_hs_m;M_ps_hs_r	2.1;2.1;2.1;2.1;2.1;2.1	chebi class matching;chebi class matching;chebi class matching;chebi class matching;chebi class matching;chebi class matching	6	2
LPE(16a:2)	72386			No match	0	NaN
LPE(16a:1)	NaN			No match	0	NaN
LPE(16a:0)	72384			No match	0	NaN
LPE(18a:2)	72389			No match	0	NaN
LPE(18a:1)	72388			No match	0	NaN
LPE(18a:0)	72387			No match	0	NaN
LPE(20a:4)	64569			No match	0	NaN
LPE(20a:2)	72392			No match	0	NaN
LPE(20a:1)	72391			No match	0	NaN
LPE(20a:0)	72390			No match	0	NaN
LPE(22a:6)	72734			No match	0	NaN
LPE(22a:2)	72395			No match	0	NaN
LPE(22a:1)	72394			No match	0	NaN
LPE(22a:0)	72393			No match	0	NaN
LPE(24a:2)	72398			No match	0	NaN
LPE(24a:1)	72397			No match	0	NaN
LPE(24a:0)	72396			No match	0	NaN
LPE(26a:2)	72401			No match	0	NaN
LPE(26a:1)	72400			No match	0	NaN
LPE(26a:0)	72399			No match	0	NaN
PE(32a:0)	71711	M_pe_hs_m;M_pe_hs_r;M_pe_hs_e;M_pe_hs_g;M_pe_hs_b;M_pe_hs_c	2.01;2.01;2.01;2.01;2.01;2.01	chebi class matching;chebi class matching;chebi class matching;chebi class matching;chebi class matching;chebi class matching	6	2
PE(32a:1)	71712	M_pe_hs_m;M_pe_hs_r;M_pe_hs_e;M_pe_hs_g;M_pe_hs_b;M_pe_hs_c	2.01;2.01;2.01;2.01;2.01;2.01	chebi class matching;chebi class matching;chebi class matching;chebi class matching;chebi class matching;chebi class matching	6	2
PE(32a:2)	71713	M_pe_hs_m;M_pe_hs_r;M_pe_hs_e;M_pe_hs_g;M_pe_hs_b;M_pe_hs_c	2.01;2.01;2.01;2.01;2.01;2.01	chebi class matching;chebi class matching;chebi class matching;chebi class matching;chebi class matching;chebi class matching	6	2
PE(34a:0)	71718	M_pe_hs_m;M_pe_hs_r;M_pe_hs_e;M_pe_hs_g;M_pe_hs_b;M_pe_hs_c	2.01;2.01;2.01;2.01;2.01;2.01	chebi class matching;chebi class matching;chebi class matching;chebi class matching;chebi class matching;chebi class matching	6	2
PE(34a:1)	71720	M_pe_hs_m;M_pe_hs_r;M_pe_hs_e;M_pe_hs_g;M_pe_hs_b;M_pe_hs_c	2.01;2.01;2.01;2.01;2.01;2.01	chebi class matching;chebi class matching;chebi class matching;chebi class matching;chebi class matching;chebi class matching	6	2
PE(34p:1)	136186			No match	0	NaN
PE(34a:2)	71721	M_pe_hs_m;M_pe_hs_r;M_pe_hs_e;M_pe_hs_g;M_pe_hs_b;M_pe_hs_c	2.01;2.01;2.01;2.01;2.01;2.01	chebi class matching;chebi class matching;chebi class matching;chebi class matching;chebi class matching;chebi class matching	6	2
PE(34p:2)	136188			No match	0	NaN
PE(36a:0)	134435	M_pe_hs_m;M_pe_hs_r;M_pe_hs_e;M_pe_hs_g;M_pe_hs_b;M_pe_hs_c	1;1;1;1;1;1	chebi class matching;chebi class matching;chebi class matching;chebi class matching;chebi class matching;chebi class matching	6	1
PE(36a:1)	134451	M_pe_hs_m;M_pe_hs_r;M_pe_hs_e;M_pe_hs_g;M_pe_hs_b;M_pe_hs_c	1;1;1;1;1;1	chebi class matching;chebi class matching;chebi class matching;chebi class matching;chebi class matching;chebi class matching	6	1
PE(36a:2)	141588	M_pe_hs_m;M_pe_hs_r;M_pe_hs_e;M_pe_hs_g;M_pe_hs_b;M_pe_hs_c	1;1;1;1;1;1	chebi class matching;chebi class matching;chebi class matching;chebi class matching;chebi class matching;chebi class matching	6	1
PE(36p:1)	136192			No match	0	NaN
PE(36a:3)	141589	M_pe_hs_m;M_pe_hs_r;M_pe_hs_e;M_pe_hs_g;M_pe_hs_b;M_pe_hs_c	1;1;1;1;1;1	chebi class matching;chebi class matching;chebi class matching;chebi class matching;chebi class matching;chebi class matching	6	1
PE(36p:2)	136206			No match	0	NaN
PE(36a:4)	134271	M_pe_hs_m;M_pe_hs_r;M_pe_hs_e;M_pe_hs_g;M_pe_hs_b;M_pe_hs_c	1;1;1;1;1;1	chebi class matching;chebi class matching;chebi class matching;chebi class matching;chebi class matching;chebi class matching	6	1
PE(36p:3)	132672			No match	0	NaN
PE(36a:5)	71731	M_pe_hs_m;M_pe_hs_r;M_pe_hs_e;M_pe_hs_g;M_pe_hs_b;M_pe_hs_c	2.01;2.01;2.01;2.01;2.01;2.01	chebi class matching;chebi class matching;chebi class matching;chebi class matching;chebi class matching;chebi class matching	6	2
PE(36p:4)	132673			No match	0	NaN
PE(38a:0)	134459	M_pe_hs_m;M_pe_hs_r;M_pe_hs_e;M_pe_hs_g;M_pe_hs_b;M_pe_hs_c	1;1;1;1;1;1	chebi class matching;chebi class matching;chebi class matching;chebi class matching;chebi class matching;chebi class matching	6	1
PE(38a:1)	71734	M_pe_hs_m;M_pe_hs_r;M_pe_hs_e;M_pe_hs_g;M_pe_hs_b;M_pe_hs_c	2.01;2.01;2.01;2.01;2.01;2.01	chebi class matching;chebi class matching;chebi class matching;chebi class matching;chebi class matching;chebi class matching	6	2
PE(38a:2)	136382	M_pe_hs_m;M_pe_hs_r;M_pe_hs_e;M_pe_hs_g;M_pe_hs_b;M_pe_hs_c	1;1;1;1;1;1	chebi class matching;chebi class matching;chebi class matching;chebi class matching;chebi class matching;chebi class matching	6	1
PE(38a:3)	141590	M_pe_hs_m;M_pe_hs_r;M_pe_hs_e;M_pe_hs_g;M_pe_hs_b;M_pe_hs_c	1;1;1;1;1;1	chebi class matching;chebi class matching;chebi class matching;chebi class matching;chebi class matching;chebi class matching	6	1
PE(38a:4)	134270	M_pe_hs_m;M_pe_hs_r;M_pe_hs_e;M_pe_hs_g;M_pe_hs_b;M_pe_hs_c	1;1;1;1;1;1	chebi class matching;chebi class matching;chebi class matching;chebi class matching;chebi class matching;chebi class matching	6	1
PE(38a:5)	134239	M_pe_hs_m;M_pe_hs_r;M_pe_hs_e;M_pe_hs_g;M_pe_hs_b;M_pe_hs_c	1;1;1;1;1;1	chebi class matching;chebi class matching;chebi class matching;chebi class matching;chebi class matching;chebi class matching	6	1
PE(38p:4)	136203			No match	0	NaN
PE(38a:6)	134428	M_pe_hs_m;M_pe_hs_r;M_pe_hs_e;M_pe_hs_g;M_pe_hs_b;M_pe_hs_c	1;1;1;1;1;1	chebi class matching;chebi class matching;chebi class matching;chebi class matching;chebi class matching;chebi class matching	6	1
PE(38p:5)	132674			No match	0	NaN
PE(40a:0)	134502	M_pe_hs_m;M_pe_hs_r;M_pe_hs_e;M_pe_hs_g;M_pe_hs_b;M_pe_hs_c	1;1;1;1;1;1	chebi class matching;chebi class matching;chebi class matching;chebi class matching;chebi class matching;chebi class matching	6	1
PE(40a:1)	134493	M_pe_hs_m;M_pe_hs_r;M_pe_hs_e;M_pe_hs_g;M_pe_hs_b;M_pe_hs_c	1;1;1;1;1;1	chebi class matching;chebi class matching;chebi class matching;chebi class matching;chebi class matching;chebi class matching	6	1
PE(40a:2)	71742	M_pe_hs_m;M_pe_hs_r;M_pe_hs_e;M_pe_hs_g;M_pe_hs_b;M_pe_hs_c	2.01;2.01;2.01;2.01;2.01;2.01	chebi class matching;chebi class matching;chebi class matching;chebi class matching;chebi class matching;chebi class matching	6	2
PE(40a:3)	71743	M_pe_hs_m;M_pe_hs_r;M_pe_hs_e;M_pe_hs_g;M_pe_hs_b;M_pe_hs_c	2.01;2.01;2.01;2.01;2.01;2.01	chebi class matching;chebi class matching;chebi class matching;chebi class matching;chebi class matching;chebi class matching	6	2
PE(40a:4)	71744	M_pe_hs_m;M_pe_hs_r;M_pe_hs_e;M_pe_hs_g;M_pe_hs_b;M_pe_hs_c	2.01;2.01;2.01;2.01;2.01;2.01	chebi class matching;chebi class matching;chebi class matching;chebi class matching;chebi class matching;chebi class matching	6	2
PE(40a:5)	134423			No match	0	NaN
PE(40a:6)	134241	M_pe_hs_m;M_pe_hs_r;M_pe_hs_e;M_pe_hs_g;M_pe_hs_b;M_pe_hs_c	1;1;1;1;1;1	chebi class matching;chebi class matching;chebi class matching;chebi class matching;chebi class matching;chebi class matching	6	1
PE(40a:7)	71747	M_pe_hs_m;M_pe_hs_r;M_pe_hs_e;M_pe_hs_g;M_pe_hs_b;M_pe_hs_c	2.01;2.01;2.01;2.01;2.01;2.01	chebi class matching;chebi class matching;chebi class matching;chebi class matching;chebi class matching;chebi class matching	6	2
PE(42a:1)	71748	M_pe_hs_m;M_pe_hs_r;M_pe_hs_e;M_pe_hs_g;M_pe_hs_b;M_pe_hs_c	2.01;2.01;2.01;2.01;2.01;2.01	chebi class matching;chebi class matching;chebi class matching;chebi class matching;chebi class matching;chebi class matching	6	2
PE(42a:5)	71752	M_pe_hs_m;M_pe_hs_r;M_pe_hs_e;M_pe_hs_g;M_pe_hs_b;M_pe_hs_c	2.01;2.01;2.01;2.01;2.01;2.01	chebi class matching;chebi class matching;chebi class matching;chebi class matching;chebi class matching;chebi class matching	6	2
PE(42p:5)	NaN			No match	0	NaN
PE(42a:6)	71753	M_pe_hs_m;M_pe_hs_r;M_pe_hs_e;M_pe_hs_g;M_pe_hs_b;M_pe_hs_c	2.01;2.01;2.01;2.01;2.01;2.01	chebi class matching;chebi class matching;chebi class matching;chebi class matching;chebi class matching;chebi class matching	6	2
PE(42p:6)	NaN			No match	0	NaN
PE(42a:7)	71754	M_pe_hs_m;M_pe_hs_r;M_pe_hs_e;M_pe_hs_g;M_pe_hs_b;M_pe_hs_c	2.01;2.01;2.01;2.01;2.01;2.01	chebi class matching;chebi class matching;chebi class matching;chebi class matching;chebi class matching;chebi class matching	6	2
Sphinganine (d17:0)	NaN			No match	0	NaN
Sphinganine (d18:0)	16566	M_sphgn_r;M_sphgn_c	-0.1;-0.1	chebi class matching;chebi class matching	2	0
Sphingosine (d17:1)	74220			No match	0	NaN
Sphingosine (d18:1)	16393	M_sphings_c;M_sphings_l;M_sphings_r	-0.1;-0.1;-0.1	chebi class matching;chebi class matching;chebi class matching	3	0
Sphingadienine d18:2	73889			No match	0	NaN
Phytosphingosine t18:0	46961			No match	0	NaN
Sphinganine 1-phosphate (d18:0-P)	16893	M_sph1p_c;M_sph1p_e;M_sph1p_b;M_sph1p_r	-0.1;-0.1;-0.1;-0.1	chebi class matching;chebi class matching;chebi class matching;chebi class matching	4	0
Sphingosine 1-phosphate (d18:1-P)	37550	M_sphs1p_r;M_sphs1p_e;M_sphs1p_c;M_sphs1p_b	-0.1;-0.1;-0.1;-0.1	chebi class matching;chebi class matching;chebi class matching;chebi class matching	4	0
Cer(d16:1/22:0)	NaN			No match	0	NaN
Cer(d18:1/12:0)	72956	M_crm_hs_n;M_crm_hs_l;M_crm_hs_g;M_crm_hs_e;M_crm_hs_c;M_crm_hs_b;M_crm_hs_r	1;1;1;1;1;1;1	chebi class matching;chebi class matching;chebi class matching;chebi class matching;chebi class matching;chebi class matching;chebi class matching	7	1
Cer(d18:1/14:0)	72957	M_crm_hs_n;M_crm_hs_l;M_crm_hs_g;M_crm_hs_e;M_crm_hs_c;M_crm_hs_b;M_crm_hs_r	1;1;1;1;1;1;1	chebi class matching;chebi class matching;chebi class matching;chebi class matching;chebi class matching;chebi class matching;chebi class matching	7	1
Cer(d18:1/14:1)	NaN			No match	0	NaN
Cer(d18:1/16:0)	72959	M_crm_hs_n;M_crm_hs_l;M_crm_hs_g;M_crm_hs_e;M_crm_hs_c;M_crm_hs_b;M_crm_hs_r	1;1;1;1;1;1;1	chebi class matching;chebi class matching;chebi class matching;chebi class matching;chebi class matching;chebi class matching;chebi class matching	7	1
Cer(d18:1/16:1)	NaN			No match	0	NaN
Cer(d18:1/18:0)	72961	M_crm_hs_n;M_crm_hs_l;M_crm_hs_g;M_crm_hs_e;M_crm_hs_c;M_crm_hs_b;M_crm_hs_r	1;1;1;1;1;1;1	chebi class matching;chebi class matching;chebi class matching;chebi class matching;chebi class matching;chebi class matching;chebi class matching	7	1
Cer(d18:1/18:1(9Z))	77996	M_crm_hs_n;M_crm_hs_l;M_crm_hs_g;M_crm_hs_e;M_crm_hs_c;M_crm_hs_b;M_crm_hs_r	1;1;1;1;1;1;1	chebi class matching;chebi class matching;chebi class matching;chebi class matching;chebi class matching;chebi class matching;chebi class matching	7	1
Cer(d18:1/18:2)	NaN			No match	0	NaN
Cer(d18:1/20:0)	72962	M_crm_hs_n;M_crm_hs_l;M_crm_hs_g;M_crm_hs_e;M_crm_hs_c;M_crm_hs_b;M_crm_hs_r	1;1;1;1;1;1;1	chebi class matching;chebi class matching;chebi class matching;chebi class matching;chebi class matching;chebi class matching;chebi class matching	7	1
Cer(d18:1/20:1)	85199	M_crm_hs_n;M_crm_hs_l;M_crm_hs_g;M_crm_hs_e;M_crm_hs_c;M_crm_hs_b;M_crm_hs_r	1;1;1;1;1;1;1	chebi class matching;chebi class matching;chebi class matching;chebi class matching;chebi class matching;chebi class matching;chebi class matching	7	1
Cer(d18:1/22:0)	72966	M_crm_hs_n;M_crm_hs_l;M_crm_hs_g;M_crm_hs_e;M_crm_hs_c;M_crm_hs_b;M_crm_hs_r	1;1;1;1;1;1;1	chebi class matching;chebi class matching;chebi class matching;chebi class matching;chebi class matching;chebi class matching;chebi class matching	7	1
Cer(d18:1/22:1)	84701	M_crm_hs_n;M_crm_hs_l;M_crm_hs_g;M_crm_hs_e;M_crm_hs_c;M_crm_hs_b;M_crm_hs_r	1;1;1;1;1;1;1	chebi class matching;chebi class matching;chebi class matching;chebi class matching;chebi class matching;chebi class matching;chebi class matching	7	1
Cer(d18:1/24:0)	72965	M_crm_hs_n;M_crm_hs_l;M_crm_hs_g;M_crm_hs_e;M_crm_hs_c;M_crm_hs_b;M_crm_hs_r	1;1;1;1;1;1;1	chebi class matching;chebi class matching;chebi class matching;chebi class matching;chebi class matching;chebi class matching;chebi class matching	7	1
Cer(d18:1/24:1(15Z))	74450	M_crm_hs_n;M_crm_hs_l;M_crm_hs_g;M_crm_hs_e;M_crm_hs_c;M_crm_hs_b;M_crm_hs_r	2;2;2;2;2;2;2	chebi class matching;chebi class matching;chebi class matching;chebi class matching;chebi class matching;chebi class matching;chebi class matching	7	2
Cer(d18:1/26:0)	72968	M_crm_hs_n;M_crm_hs_l;M_crm_hs_g;M_crm_hs_e;M_crm_hs_c;M_crm_hs_b;M_crm_hs_r	1;1;1;1;1;1;1	chebi class matching;chebi class matching;chebi class matching;chebi class matching;chebi class matching;chebi class matching;chebi class matching	7	1
Cer(d18:1/26:1(17Z))	84375	M_crm_hs_n;M_crm_hs_l;M_crm_hs_g;M_crm_hs_e;M_crm_hs_c;M_crm_hs_b;M_crm_hs_r	1;1;1;1;1;1;1	chebi class matching;chebi class matching;chebi class matching;chebi class matching;chebi class matching;chebi class matching;chebi class matching	7	1
Cer(d18:0/16:0)	67042	M_dhcrm_hs_c	1	chebi class matching	1	1
Cer(d18:0/18:0)	67033	M_dhcrm_hs_c	1	chebi class matching	1	1
Cer(d18:0/18:1(9Z))	74100	M_dhcrm_hs_c	2	chebi class matching	1	2
Cer(d18:0/20:0)	67027	M_dhcrm_hs_c	1	chebi class matching	1	1
Cer(d18:0/22:0)	67021	M_dhcrm_hs_c	1	chebi class matching	1	1
Cer(d18:0/24:0)	52961	M_dhcrm_hs_c	2	chebi class matching	1	2
Cer(d18:0/24:1(15Z))	74130	M_dhcrm_hs_c	2	chebi class matching	1	2
Cer(d18:0/26:0)	52962	M_dhcrm_hs_c	1	chebi class matching	1	1
Cer(d18:0/26:1(17Z))	74132	M_dhcrm_hs_c	2	chebi class matching	1	2
SM 32:2	72510			No match	0	NaN
SM 32:1	64586			No match	0	NaN
SM 32:0	72509			No match	0	NaN
SM 33:2	85814			No match	0	NaN
SM 34:2	64587			No match	0	NaN
SM 34:1	72514			No match	0	NaN
SM 34:0	72513			No match	0	NaN
SM 36:3	72520			No match	0	NaN
SM 36:2	72519			No match	0	NaN
SM 36:1	72518			No match	0	NaN
SM 36:0	72517			No match	0	NaN
SM 38:3	72525			No match	0	NaN
SM 38:2	72524			No match	0	NaN
SM 38:1	72523			No match	0	NaN
SM 38:0	72522			No match	0	NaN
SM 40:3	72530			No match	0	NaN
SM 40:2	72529			No match	0	NaN
SM 40:1	72528			No match	0	NaN
SM 40:0	72527			No match	0	NaN
SM 41:2	85762			No match	0	NaN
SM 41:1	83893			No match	0	NaN
SM 42:4	72536			No match	0	NaN
SM 42:3	72535			No match	0	NaN
SM 42:2	72534			No match	0	NaN
SM 42:1	72533			No match	0	NaN
SM 43:3	NaN			No match	0	NaN
SM 43:2	136288			No match	0	NaN
SM 43:1	132059			No match	0	NaN
SM 44:3	72540			No match	0	NaN
SM 44:2	72539			No match	0	NaN
SM 44:1	72538			No match	0	NaN
SM(d18:1/14:0)	64486	M_sphmyln_hs_c;M_sphmyln_hs_g;M_sphmyln_hs_l	1.1;1.1;1.1	chebi class matching;chebi class matching;chebi class matching	3	1
SM (d18:1/15:0)	64485	M_sphmyln_hs_c;M_sphmyln_hs_g;M_sphmyln_hs_l	1.1;1.1;1.1	chebi class matching;chebi class matching;chebi class matching	3	1
SM(d18:1/16:0)	106304	M_sphmyln_hs_c;M_sphmyln_hs_g;M_sphmyln_hs_l	1.1;1.1;1.1	chebi class matching;chebi class matching;chebi class matching	3	1
SM(d18:1/16:1)	106363	M_sphmyln_hs_c;M_sphmyln_hs_g;M_sphmyln_hs_l	1.1;1.1;1.1	chebi class matching;chebi class matching;chebi class matching	3	1
SM(d18:1/17:0)	84488	M_sphmyln_hs_c;M_sphmyln_hs_g;M_sphmyln_hs_l	1.1;1.1;1.1	chebi class matching;chebi class matching;chebi class matching	3	1
SM(d18:1/18:0)	106481	M_sphmyln_hs_c;M_sphmyln_hs_g;M_sphmyln_hs_l	1.1;1.1;1.1	chebi class matching;chebi class matching;chebi class matching	3	1
SM(d18:1/18:1)	85593	M_sphmyln_hs_c;M_sphmyln_hs_g;M_sphmyln_hs_l	1.1;1.1;1.1	chebi class matching;chebi class matching;chebi class matching	3	1
SM (d18:1/19:0)	84485	M_sphmyln_hs_c;M_sphmyln_hs_g;M_sphmyln_hs_l	1.1;1.1;1.1	chebi class matching;chebi class matching;chebi class matching	3	1
SM(d18:1/20:0)	83359	M_sphmyln_hs_c;M_sphmyln_hs_g;M_sphmyln_hs_l	1.1;1.1;1.1	chebi class matching;chebi class matching;chebi class matching	3	1
SM(d18:1/20:1)	131459	M_sphmyln_hs_c;M_sphmyln_hs_g;M_sphmyln_hs_l	1.1;1.1;1.1	chebi class matching;chebi class matching;chebi class matching	3	1
SM (d18:1/20:2)	106723	M_sphmyln_hs_c;M_sphmyln_hs_g;M_sphmyln_hs_l	1.1;1.1;1.1	chebi class matching;chebi class matching;chebi class matching	3	1
SM (d18:1/21:0)	84484	M_sphmyln_hs_c;M_sphmyln_hs_g;M_sphmyln_hs_l	1.1;1.1;1.1	chebi class matching;chebi class matching;chebi class matching	3	1
SM(d18:1/22:0)	74532	M_sphmyln_hs_c;M_sphmyln_hs_g;M_sphmyln_hs_l	1.1;1.1;1.1	chebi class matching;chebi class matching;chebi class matching	3	1
SM(d18:1/22:1)	83850	M_sphmyln_hs_c;M_sphmyln_hs_g;M_sphmyln_hs_l	1.1;1.1;1.1	chebi class matching;chebi class matching;chebi class matching	3	1
SM (d18:1/23:0)	83880			No match	0	NaN
SM(d18:1/24:0)	106884	M_sphmyln_hs_c;M_sphmyln_hs_g;M_sphmyln_hs_l	1.1;1.1;1.1	chebi class matching;chebi class matching;chebi class matching	3	1
SM(d18:1/24:1)	107726	M_sphmyln_hs_c;M_sphmyln_hs_g;M_sphmyln_hs_l	1.1;1.1;1.1	chebi class matching;chebi class matching;chebi class matching	3	1
SM(d18:1/24:2)	83852	M_sphmyln_hs_c;M_sphmyln_hs_g;M_sphmyln_hs_l	1.1;1.1;1.1	chebi class matching;chebi class matching;chebi class matching	3	1
SM (d18:1/25:0)	132058	M_sphmyln_hs_c;M_sphmyln_hs_g;M_sphmyln_hs_l	1.1;1.1;1.1	chebi class matching;chebi class matching;chebi class matching	3	1
SM (d18:1/25:1)	83853	M_sphmyln_hs_c;M_sphmyln_hs_g;M_sphmyln_hs_l	1.1;1.1;1.1	chebi class matching;chebi class matching;chebi class matching	3	1
SM(d18:1/26:0)	107737	M_sphmyln_hs_c;M_sphmyln_hs_g;M_sphmyln_hs_l	1.1;1.1;1.1	chebi class matching;chebi class matching;chebi class matching	3	1
SM(d18:1/26:1)	108312	M_sphmyln_hs_c;M_sphmyln_hs_g;M_sphmyln_hs_l	1.1;1.1;1.1	chebi class matching;chebi class matching;chebi class matching	3	1
SM (d18:1/26:2)	85009	M_sphmyln_hs_c;M_sphmyln_hs_g;M_sphmyln_hs_l	1.1;1.1;1.1	chebi class matching;chebi class matching;chebi class matching	3	1
SM (d18:0/16:0)	91065			No match	0	NaN
SM (d18:0/17:0)	84504			No match	0	NaN
SM (d18:0/18:0)	89483			No match	0	NaN
SM (d18:0/20:0)	89491			No match	0	NaN
SM (d18:0/22:0)	89490			No match	0	NaN
HexCer(d32:1)	138900			No match	0	NaN
HexCer(d33:2)	138901			No match	0	NaN
HexCer(d37:2)	138902			No match	0	NaN
CMH(d16:1/22:0)	NaN			No match	0	NaN
CMH(d18:1/12:0)	NaN			No match	0	NaN
CMH(d18:1/14:0)	NaN			No match	0	NaN
CMH(d18:1/16:0)	77462			No match	0	NaN
CMH(d18:1/18:0)	NaN			No match	0	NaN
CMH(d18:1/20:0)	NaN			No match	0	NaN
CMH(d18:1/22:0)	NaN			No match	0	NaN
CMH(d18:1/22:1)	NaN			No match	0	NaN
CMH(d18:1/24:0)	77463			No match	0	NaN
CMH(d18:1/24:1(15Z))	NaN			No match	0	NaN
CMH(d18:0/12:0)	NaN			No match	0	NaN
CMH(d18:0/13:0)	NaN			No match	0	NaN
CMH(d18:0/14:0)	NaN			No match	0	NaN
CMH(d18:0/16:0)	NaN			No match	0	NaN
CMH(d18:0/17:0)	NaN			No match	0	NaN
CMH(d18:0/18:1)	NaN			No match	0	NaN
CMH(d18:0/18:0)	NaN			No match	0	NaN
CMH(d18:0/20:0)	NaN			No match	0	NaN
CMH(d18:0/22:0)	NaN			No match	0	NaN
CMH(d18:0/24:1)	NaN			No match	0	NaN
CMH(d18:0/24:0)	NaN			No match	0	NaN
CMH(d18:0/26:1)	NaN			No match	0	NaN
CMH(d18:0/26:0)	NaN			No match	0	NaN
CMH(d18:1/17:0)	NaN			No match	0	NaN
CMH(d18:1/18:1)	NaN			No match	0	NaN
CMH(d18:1/19:0)	NaN			No match	0	NaN
CMH(d18:1/23:0)	NaN			No match	0	NaN
CMH(d18:1/25:0)	NaN			No match	0	NaN
CMH(d18:1/26:1)	NaN			No match	0	NaN
CMH(d18:1/26:0)	NaN			No match	0	NaN
CMH(d18:2/14:0)	NaN			No match	0	NaN
CMH(d18:2/15:0)	NaN			No match	0	NaN
CMH(d18:2/16:0)	NaN			No match	0	NaN
CMH(d18:2/18:1)	NaN			No match	0	NaN
CMH(d18:2/20:1)	NaN			No match	0	NaN
CMH(d18:2/20:0)	NaN			No match	0	NaN
CMH(d18:2/21:0)	NaN			No match	0	NaN
CMH(d18:2/22:0)	NaN			No match	0	NaN
CMH-OH(d18:1/h18:0)	NaN			No match	0	NaN
CMH-OH(d18:1/h20:0)	NaN			No match	0	NaN
CMH-OH(d18:1/h22:0)	NaN			No match	0	NaN
CMH-OH(d18:1/h24:0)	NaN			No match	0	NaN
CDH(d18:1/12:0)	NaN			No match	0	NaN
CDH(d18:1/14:0)	NaN			No match	0	NaN
CDH(d18:1/16:0)	NaN			No match	0	NaN
CDH(d18:1/18:0)	NaN			No match	0	NaN
CDH(d18:1/20:0)	NaN			No match	0	NaN
CDH(d18:1/20:1)	NaN			No match	0	NaN
CDH(d18:1/22:0)	NaN			No match	0	NaN
CDH(d18:1/22:1)	NaN			No match	0	NaN
CDH(d18:1/24:0)	NaN			No match	0	NaN
CDH(d18:1/24:1)	NaN			No match	0	NaN
GM3 famille	15681	M_gm3_hs_g	-0.1	chebi class matching	1	0
GM3 (d18:1/24:1)	84118	M_gm3_hs_g	1.1	chebi class matching	1	1
GM3 (d18:1/18:0)	NaN			No match	0	NaN
GM4 (d18:1/16:1)	NaN			No match	0	NaN
GM3 (d18:1/16:0)	NaN			No match	0	NaN
GM3 (d18:1/22:0)	NaN			No match	0	NaN
Cholesterol	16113	M_chsterol_n;M_chsterol_m;M_chsterol_r;M_chsterol_c;M_chsterol_b;M_chsterol_g;M_chsterol_e;M_chsterol_l	0;0;0;0;0;0;0;0	exact multimatching;exact multimatching;exact multimatching;exact multimatching;exact multimatching;exact multimatching;exact multimatching;exact multimatching	8	0
4b-hydroxycholesterol	85778			No match	0	NaN
Campesterol	28623			No match	0	NaN
Sitosterol	27693			No match	0	NaN
Cholestenone	16175			No match	0	NaN
Desmosterol	17737	M_dsmsterol_n;M_dsmsterol_r;M_dsmsterol_c	0;0;0	exact multimatching;exact multimatching;exact multimatching	3	0
Lanosterol	16521	M_lanost_x;M_lanost_c;M_lanost_r	0;0;0	exact multimatching;exact multimatching;exact multimatching	3	0
25-hydroxy-cholesterol	42977	M_xol25oh_r	0	exact multimatching	1	0
24-hydroxy-cholesterol	50515	M_xol24oh_r	-1	chebi class matching	1	-1
27-hydroxy-cholesterol	16546			No match	0	NaN
7-dehydrocholesterol	17759	M_7dhchsterol_c;M_7dhchsterol_r	0;0	exact multimatching;exact multimatching	2	0
7alpha-hydroxy-cholesterol	17500			No match	0	NaN
7-oxocholesterol	NaN			No match	0	NaN
7-ketocholesterol	64294			No match	0	NaN
5beta,6beta-epoxy-cholesterol	28164			No match	0	NaN
5,6alpha-epoxy-cholesterol	49305			No match	0	NaN
24,25-epoxy-cholesterol	41633			No match	0	NaN
4beta-hydroxy-cholesterol	85778			No match	0	NaN
7beta-hydroxycholesterol	42989			No match	0	NaN
5alpha,6beta-dihydroxycholestanol	28082			No match	0	NaN
22-hydroxycholesterol	NaN			No match	0	NaN
Cholesteryl ester family	17002	M_xolest2_hs_e;M_xolest2_hs_r;M_xolest2_hs_b;M_xolest2_hs_c	0;0;0;0	exact multimatching;exact multimatching;exact multimatching;exact multimatching	4	0
18:1 Cholesteryl ester	46898	M_HC02023_l;M_HC02023_r	0;0	exact multimatching;exact multimatching	2	0
14:0 Cholesteryl ester	84304	M_xolest2_hs_e;M_xolest2_hs_r;M_xolest2_hs_b;M_xolest2_hs_c	1;1;1;1	chebi class matching;chebi class matching;chebi class matching;chebi class matching	4	1
16:0 Cholesteryl ester	3663	M_HC02020_l;M_HC02020_r	0;0	exact multimatching;exact multimatching	2	0
16:1 Cholesteryl ester	84323	M_xolest2_hs_e;M_xolest2_hs_r;M_xolest2_hs_b;M_xolest2_hs_c	2;2;2;2	chebi class matching;chebi class matching;chebi class matching;chebi class matching	4	2
18:0 Cholesteryl ester	82750	M_HC02022_l;M_HC02022_r	0;0	exact multimatching;exact multimatching	2	0
18:2 Cholesteryl ester	46903	M_HC02024_r;M_HC02024_l	-1;-1	chebi class matching;chebi class matching	2	-1
18:3 Cholesteryl ester	84341	M_xolest2_hs_e;M_xolest2_hs_r;M_xolest2_hs_b;M_xolest2_hs_c	2;2;2;2	chebi class matching;chebi class matching;chebi class matching;chebi class matching	4	2
20:0 Cholesteryl ester	88763	M_xolest2_hs_e;M_xolest2_hs_r;M_xolest2_hs_b;M_xolest2_hs_c	1;1;1;1	chebi class matching;chebi class matching;chebi class matching;chebi class matching	4	1
20:1 Cholesteryl ester	88795	M_xolest2_hs_e;M_xolest2_hs_r;M_xolest2_hs_b;M_xolest2_hs_c	1;1;1;1	chebi class matching;chebi class matching;chebi class matching;chebi class matching	4	1
20:2 Cholesteryl ester	88775	M_xolest2_hs_e;M_xolest2_hs_r;M_xolest2_hs_b;M_xolest2_hs_c	1;1;1;1	chebi class matching;chebi class matching;chebi class matching;chebi class matching	4	1
20:4 Cholesteryl ester	82751	M_xolest2_hs_e;M_xolest2_hs_r;M_xolest2_hs_b;M_xolest2_hs_c	2;2;2;2	chebi class matching;chebi class matching;chebi class matching;chebi class matching	4	2
20:5 Cholesteryl ester	84969	M_xolest2_hs_e;M_xolest2_hs_r;M_xolest2_hs_b;M_xolest2_hs_c	2;2;2;2	chebi class matching;chebi class matching;chebi class matching;chebi class matching	4	2
22:0 Cholesteryl ester	84352	M_xolest2_hs_e;M_xolest2_hs_r;M_xolest2_hs_b;M_xolest2_hs_c	1;1;1;1	chebi class matching;chebi class matching;chebi class matching;chebi class matching	4	1
22:2 Cholesteryl ester	88774	M_xolest2_hs_e;M_xolest2_hs_r;M_xolest2_hs_b;M_xolest2_hs_c	1;1;1;1	chebi class matching;chebi class matching;chebi class matching;chebi class matching	4	1
22:4 Cholesteryl ester	142698	M_xolest2_hs_e;M_xolest2_hs_r;M_xolest2_hs_b;M_xolest2_hs_c	1;1;1;1	chebi class matching;chebi class matching;chebi class matching;chebi class matching	4	1
22:6 Cholesteryl ester	74102	M_xolest2_hs_e;M_xolest2_hs_r;M_xolest2_hs_b;M_xolest2_hs_c	2;2;2;2	chebi class matching;chebi class matching;chebi class matching;chebi class matching	4	2
24:1 Cholesteryl ester	NaN			No match	0	NaN
16:2 Cholesteryl ester	89566	M_xolest2_hs_e;M_xolest2_hs_r;M_xolest2_hs_b;M_xolest2_hs_c	1;1;1;1	chebi class matching;chebi class matching;chebi class matching;chebi class matching	4	1
22:1 Cholesteryl ester	88753	M_xolest2_hs_e;M_xolest2_hs_r;M_xolest2_hs_b;M_xolest2_hs_c	1;1;1;1	chebi class matching;chebi class matching;chebi class matching;chebi class matching	4	1
Tauro-b-muricholic acid	133057			No match	0	NaN
Glycoursodeoxycholic acid	89929			No match	0	NaN
a-muricholic acid	81243			No match	0	NaN
Taurocholic acid	28865	M_tchola_b;M_tchola_c;M_tchola_e;M_tchola_x	-0.1;-0.1;-0.1;-0.1	chebi class matching;chebi class matching;chebi class matching;chebi class matching	4	0
Glycocholic Acid	17687	M_gchola_b;M_gchola_c;M_gchola_e;M_gchola_x	-0.1;-0.1;-0.1;-0.1	chebi class matching;chebi class matching;chebi class matching;chebi class matching	4	0
o-muricholic acid	81299			No match	0	NaN
b-muricholic acid	81299			No match	0	NaN
Ursodeoxycholic acid	9907			No match	0	NaN
Taurochenodeoxycholic acid	16525	M_tdchola_e;M_tdchola_c;M_tdchola_b;M_tdchola_x	-0.1;-0.1;-0.1;-0.1	chebi class matching;chebi class matching;chebi class matching;chebi class matching	4	0
Tauro-alpha-muricholic acid	139136			No match	0	NaN
Hyocholic acid (Gamma-Muricholate)	81244			No match	0	NaN
Lithocholic acid	16325	M_HC02191_b;M_HC02191_c;M_HC02191_e;M_HC02191_r;M_HC02191_x	-0.1;-0.1;-0.1;-0.1;-0.1	chebi class matching;chebi class matching;chebi class matching;chebi class matching;chebi class matching	5	0
Deoxycholic acid	28834	M_dchac_r;M_dchac_e;M_dchac_c;M_dchac_b	-0.1;-0.1;-0.1;-0.1	chebi class matching;chebi class matching;chebi class matching;chebi class matching	4	0
Chenodeoxycholic acid	16755	M_C02528_c;M_C02528_e;M_C02528_b;M_C02528_r;M_C02528_m;M_C02528_x	-0.1;-0.1;-0.1;-0.1;-0.1;-0.1	chebi class matching;chebi class matching;chebi class matching;chebi class matching;chebi class matching;chebi class matching	6	0
Glycolithocholic acid	37998	M_CE5560_x;M_CE5560_b;M_CE5560_c;M_CE5560_e	-0.1;-0.1;-0.1;-0.1	chebi class matching;chebi class matching;chebi class matching;chebi class matching	4	0
Taurolithocholic acid	36259	M_HC02192_e;M_HC02192_x;M_HC02192_b;M_HC02192_c	-0.1;-0.1;-0.1;-0.1	chebi class matching;chebi class matching;chebi class matching;chebi class matching	4	0
Cholic acid	16359	M_cholate_r;M_cholate_x;M_cholate_c;M_cholate_b;M_cholate_e;M_cholate_m	-0.1;-0.1;-0.1;-0.1;-0.1;-0.1	chebi class matching;chebi class matching;chebi class matching;chebi class matching;chebi class matching;chebi class matching	6	0
Hyodeoxycholic acid	52023			No match	0	NaN
glycodeoxycholic acid	27471			No match	0	NaN
Taurodeoxycholic acid	9410	M_tdechola_b;M_tdechola_x;M_tdechola_c;M_tdechola_e	-0.1;-0.1;-0.1;-0.1	chebi class matching;chebi class matching;chebi class matching;chebi class matching	4	0
Glycochenodeoxycholic acid	36274	M_dgchol_e;M_dgchol_b;M_dgchol_c;M_dgchol_x	-0.1;-0.1;-0.1;-0.1	chebi class matching;chebi class matching;chebi class matching;chebi class matching	4	0
Isolithocholic acid	81253			No match	0	NaN
Allolithocholic acid	139131			No match	0	NaN
Isodeoxycholic Acid	81256			No match	0	NaN
Taurolithocholate Sulfate	17864	M_HC02198_c;M_HC02198_b;M_HC02198_e	-0.1;-0.1;-0.1	chebi class matching;chebi class matching;chebi class matching	3	0
MAG family	17408	M_mag_hs_e;M_mag_hs_b;M_mag_hs_c	0;0;0	exact multimatching;exact multimatching;exact multimatching	3	0
MAG (14:0)	87249	M_mag_hs_e;M_mag_hs_b;M_mag_hs_c	1;1;1	chebi class matching;chebi class matching;chebi class matching	3	1
MAG (14:1)	NaN			No match	0	NaN
MAG (15:0)	NaN			No match	0	NaN
MAG (16:0)	87251	M_mag_hs_e;M_mag_hs_b;M_mag_hs_c	1;1;1	chebi class matching;chebi class matching;chebi class matching	3	1
MAG (16:1)	87253	M_mag_hs_e;M_mag_hs_b;M_mag_hs_c	1;1;1	chebi class matching;chebi class matching;chebi class matching	3	1
MAG (16:2)	NaN			No match	0	NaN
MAG (18:0)	87255	M_mag_hs_e;M_mag_hs_b;M_mag_hs_c	1;1;1	chebi class matching;chebi class matching;chebi class matching	3	1
MAG (18:1)	87256	M_mag_hs_e;M_mag_hs_b;M_mag_hs_c	1;1;1	chebi class matching;chebi class matching;chebi class matching	3	1
MAG (18:2)	87257	M_mag_hs_e;M_mag_hs_b;M_mag_hs_c	1;1;1	chebi class matching;chebi class matching;chebi class matching	3	1
MAG (18:3)	87258	M_mag_hs_e;M_mag_hs_b;M_mag_hs_c	1;1;1	chebi class matching;chebi class matching;chebi class matching	3	1
MAG (18:4)	142218	M_mag_hs_e;M_mag_hs_b;M_mag_hs_c	1;1;1	chebi class matching;chebi class matching;chebi class matching	3	1
MAG (20:0)	NaN			No match	0	NaN
MAG (20:1)	NaN			No match	0	NaN
MAG (20:2)	NaN			No match	0	NaN
MAG (20:3)	NaN			No match	0	NaN
MAG (20:4)	NaN			No match	0	NaN
MAG (20:5)	86397	M_mag_hs_e;M_mag_hs_b;M_mag_hs_c	1;1;1	chebi class matching;chebi class matching;chebi class matching	3	1
MAG (21:0)	NaN			No match	0	NaN
MAG (22:0)	NaN			No match	0	NaN
MAG (22:1)	NaN			No match	0	NaN
MAG (22:2)	NaN			No match	0	NaN
MAG (22:3)	NaN			No match	0	NaN
MAG (22:4)	NaN			No match	0	NaN
MAG (22:5)	NaN			No match	0	NaN
MAG (22:6)	NaN			No match	0	NaN
MAG (24:0)	NaN			No match	0	NaN
MAG (24:1)	NaN			No match	0	NaN
DAG (24:0)	142954	M_dag_hs_n;M_dag_hs_r;M_dag_hs_e;M_dag_hs_c;M_dag_hs_b	1;1;1;1;1	chebi class matching;chebi class matching;chebi class matching;chebi class matching;chebi class matching	5	1
DAG (26:0)	141734	M_dag_hs_n;M_dag_hs_r;M_dag_hs_e;M_dag_hs_c;M_dag_hs_b	1;1;1;1;1	chebi class matching;chebi class matching;chebi class matching;chebi class matching;chebi class matching	5	1
DAG (26:1)	NaN			No match	0	NaN
DAG (28:0)	85721	M_dag_hs_n;M_dag_hs_r;M_dag_hs_e;M_dag_hs_c;M_dag_hs_b	1;1;1;1;1	chebi class matching;chebi class matching;chebi class matching;chebi class matching;chebi class matching	5	1
DAG (28:1)	141735	M_dag_hs_n;M_dag_hs_r;M_dag_hs_e;M_dag_hs_c;M_dag_hs_b	1;1;1;1;1	chebi class matching;chebi class matching;chebi class matching;chebi class matching;chebi class matching	5	1
DAG (28:2)	134285	M_dag_hs_n;M_dag_hs_r;M_dag_hs_e;M_dag_hs_c;M_dag_hs_b	1;1;1;1;1	chebi class matching;chebi class matching;chebi class matching;chebi class matching;chebi class matching	5	1
DAG (30:0)	85683	M_dag_hs_n;M_dag_hs_r;M_dag_hs_e;M_dag_hs_c;M_dag_hs_b	1;1;1;1;1	chebi class matching;chebi class matching;chebi class matching;chebi class matching;chebi class matching	5	1
DAG (30:1)	85682	M_dag_hs_n;M_dag_hs_r;M_dag_hs_e;M_dag_hs_c;M_dag_hs_b	1;1;1;1;1	chebi class matching;chebi class matching;chebi class matching;chebi class matching;chebi class matching	5	1
DAG (30:2)	85722	M_dag_hs_n;M_dag_hs_r;M_dag_hs_e;M_dag_hs_c;M_dag_hs_b	1;1;1;1;1	chebi class matching;chebi class matching;chebi class matching;chebi class matching;chebi class matching	5	1
DAG (30:3)	NaN			No match	0	NaN
DAG (30:4)	NaN			No match	0	NaN
DAG (31:0)	NaN			No match	0	NaN
DAG (31:1)	85684	M_dag_hs_n;M_dag_hs_r;M_dag_hs_e;M_dag_hs_c;M_dag_hs_b	1;1;1;1;1	chebi class matching;chebi class matching;chebi class matching;chebi class matching;chebi class matching	5	1
DAG (31:2)	85722	M_dag_hs_n;M_dag_hs_r;M_dag_hs_e;M_dag_hs_c;M_dag_hs_b	1;1;1;1;1	chebi class matching;chebi class matching;chebi class matching;chebi class matching;chebi class matching	5	1
DAG (31:3)	NaN			No match	0	NaN
DAG (31:4)	NaN			No match	0	NaN
DAG (32:0)	85688	M_dag_hs_n;M_dag_hs_r;M_dag_hs_e;M_dag_hs_c;M_dag_hs_b	1;1;1;1;1	chebi class matching;chebi class matching;chebi class matching;chebi class matching;chebi class matching	5	1
DAG (32:1)	85687	M_dag_hs_n;M_dag_hs_r;M_dag_hs_e;M_dag_hs_c;M_dag_hs_b	1;1;1;1;1	chebi class matching;chebi class matching;chebi class matching;chebi class matching;chebi class matching	5	1
DAG (32:2)	85686	M_dag_hs_n;M_dag_hs_r;M_dag_hs_e;M_dag_hs_c;M_dag_hs_b	1;1;1;1;1	chebi class matching;chebi class matching;chebi class matching;chebi class matching;chebi class matching	5	1
DAG (32:3)	85685	M_dag_hs_n;M_dag_hs_r;M_dag_hs_e;M_dag_hs_c;M_dag_hs_b	1;1;1;1;1	chebi class matching;chebi class matching;chebi class matching;chebi class matching;chebi class matching	5	1
DAG (32:4)	NaN			No match	0	NaN
DAG (32:5)	NaN			No match	0	NaN
DAG (33:0)	NaN			No match	0	NaN
DAG (33:1)	85690	M_dag_hs_n;M_dag_hs_r;M_dag_hs_e;M_dag_hs_c;M_dag_hs_b	1;1;1;1;1	chebi class matching;chebi class matching;chebi class matching;chebi class matching;chebi class matching	5	1
DAG (33:2)	85689	M_dag_hs_n;M_dag_hs_r;M_dag_hs_e;M_dag_hs_c;M_dag_hs_b	1;1;1;1;1	chebi class matching;chebi class matching;chebi class matching;chebi class matching;chebi class matching	5	1
DAG (33:3)	131945	M_dag_hs_n;M_dag_hs_r;M_dag_hs_e;M_dag_hs_c;M_dag_hs_b	1;1;1;1;1	chebi class matching;chebi class matching;chebi class matching;chebi class matching;chebi class matching	5	1
DAG (34:0)	86974	M_dag_hs_n;M_dag_hs_r;M_dag_hs_e;M_dag_hs_c;M_dag_hs_b	1;1;1;1;1	chebi class matching;chebi class matching;chebi class matching;chebi class matching;chebi class matching	5	1
DAG (34:1)	85694	M_dag_hs_n;M_dag_hs_r;M_dag_hs_e;M_dag_hs_c;M_dag_hs_b	1;1;1;1;1	chebi class matching;chebi class matching;chebi class matching;chebi class matching;chebi class matching	5	1
DAG (34:2)	85693	M_dag_hs_n;M_dag_hs_r;M_dag_hs_e;M_dag_hs_c;M_dag_hs_b	1;1;1;1;1	chebi class matching;chebi class matching;chebi class matching;chebi class matching;chebi class matching	5	1
DAG (34:3)	85692	M_dag_hs_n;M_dag_hs_r;M_dag_hs_e;M_dag_hs_c;M_dag_hs_b	1;1;1;1;1	chebi class matching;chebi class matching;chebi class matching;chebi class matching;chebi class matching	5	1
DAG (34:4)	85691	M_dag_hs_n;M_dag_hs_r;M_dag_hs_e;M_dag_hs_c;M_dag_hs_b	1;1;1;1;1	chebi class matching;chebi class matching;chebi class matching;chebi class matching;chebi class matching	5	1
DAG (34:5)	86976	M_dag_hs_n;M_dag_hs_r;M_dag_hs_e;M_dag_hs_c;M_dag_hs_b	1;1;1;1;1	chebi class matching;chebi class matching;chebi class matching;chebi class matching;chebi class matching	5	1
DAG (34:6)	NaN			No match	0	NaN
DAG (35:0)	NaN			No match	0	NaN
DAG (35:1)	85697	M_dag_hs_n;M_dag_hs_r;M_dag_hs_e;M_dag_hs_c;M_dag_hs_b	1;1;1;1;1	chebi class matching;chebi class matching;chebi class matching;chebi class matching;chebi class matching	5	1
DAG (35:2)	85696	M_dag_hs_n;M_dag_hs_r;M_dag_hs_e;M_dag_hs_c;M_dag_hs_b	1;1;1;1;1	chebi class matching;chebi class matching;chebi class matching;chebi class matching;chebi class matching	5	1
DAG (35:3)	85695	M_dag_hs_n;M_dag_hs_r;M_dag_hs_e;M_dag_hs_c;M_dag_hs_b	1;1;1;1;1	chebi class matching;chebi class matching;chebi class matching;chebi class matching;chebi class matching	5	1
DAG (35:4)	NaN			No match	0	NaN
DAG (35:5)	NaN			No match	0	NaN
DAG (35:6)	NaN			No match	0	NaN
DAG (36:0)	86987	M_dag_hs_n;M_dag_hs_r;M_dag_hs_e;M_dag_hs_c;M_dag_hs_b	1;1;1;1;1	chebi class matching;chebi class matching;chebi class matching;chebi class matching;chebi class matching	5	1
DAG (36:1)	86980	M_dag_hs_n;M_dag_hs_r;M_dag_hs_e;M_dag_hs_c;M_dag_hs_b	1;1;1;1;1	chebi class matching;chebi class matching;chebi class matching;chebi class matching;chebi class matching	5	1
DAG (36:2)	85701	M_dag_hs_n;M_dag_hs_r;M_dag_hs_e;M_dag_hs_c;M_dag_hs_b	1;1;1;1;1	chebi class matching;chebi class matching;chebi class matching;chebi class matching;chebi class matching	5	1
DAG (36:3)	85700	M_dag_hs_n;M_dag_hs_r;M_dag_hs_e;M_dag_hs_c;M_dag_hs_b	1;1;1;1;1	chebi class matching;chebi class matching;chebi class matching;chebi class matching;chebi class matching	5	1
DAG (36:4)	85699	M_dag_hs_n;M_dag_hs_r;M_dag_hs_e;M_dag_hs_c;M_dag_hs_b	1;1;1;1;1	chebi class matching;chebi class matching;chebi class matching;chebi class matching;chebi class matching	5	1
DAG (36:5)	85698	M_dag_hs_n;M_dag_hs_r;M_dag_hs_e;M_dag_hs_c;M_dag_hs_b	1;1;1;1;1	chebi class matching;chebi class matching;chebi class matching;chebi class matching;chebi class matching	5	1
DAG (36:6)	132488	M_dag_hs_n;M_dag_hs_r;M_dag_hs_e;M_dag_hs_c;M_dag_hs_b	1;1;1;1;1	chebi class matching;chebi class matching;chebi class matching;chebi class matching;chebi class matching	5	1
DAG (36:7)	NaN			No match	0	NaN
DAG (36:8)	NaN			No match	0	NaN
DAG (37:0)	NaN			No match	0	NaN
DAG (37:1)	85857	M_dag_hs_n;M_dag_hs_r;M_dag_hs_e;M_dag_hs_c;M_dag_hs_b	1;1;1;1;1	chebi class matching;chebi class matching;chebi class matching;chebi class matching;chebi class matching	5	1
DAG (37:5)	NaN			No match	0	NaN
DAG (38:0)	87232	M_dag_hs_n;M_dag_hs_r;M_dag_hs_e;M_dag_hs_c;M_dag_hs_b	1;1;1;1;1	chebi class matching;chebi class matching;chebi class matching;chebi class matching;chebi class matching	5	1
DAG (38:1)	85707	M_dag_hs_n;M_dag_hs_r;M_dag_hs_e;M_dag_hs_c;M_dag_hs_b	1;1;1;1;1	chebi class matching;chebi class matching;chebi class matching;chebi class matching;chebi class matching	5	1
DAG (38:2)	86984	M_dag_hs_n;M_dag_hs_r;M_dag_hs_e;M_dag_hs_c;M_dag_hs_b	1;1;1;1;1	chebi class matching;chebi class matching;chebi class matching;chebi class matching;chebi class matching	5	1
DAG (38:3)	85706	M_dag_hs_n;M_dag_hs_r;M_dag_hs_e;M_dag_hs_c;M_dag_hs_b	1;1;1;1;1	chebi class matching;chebi class matching;chebi class matching;chebi class matching;chebi class matching	5	1
DAG (38:4)	85705	M_dag_hs_n;M_dag_hs_r;M_dag_hs_e;M_dag_hs_c;M_dag_hs_b	1;1;1;1;1	chebi class matching;chebi class matching;chebi class matching;chebi class matching;chebi class matching	5	1
DAG (38:5)	85704	M_dag_hs_n;M_dag_hs_r;M_dag_hs_e;M_dag_hs_c;M_dag_hs_b	1;1;1;1;1	chebi class matching;chebi class matching;chebi class matching;chebi class matching;chebi class matching	5	1
DAG (38:6)	85703	M_dag_hs_n;M_dag_hs_r;M_dag_hs_e;M_dag_hs_c;M_dag_hs_b	1;1;1;1;1	chebi class matching;chebi class matching;chebi class matching;chebi class matching;chebi class matching	5	1
DAG (38:7)	86986	M_dag_hs_n;M_dag_hs_r;M_dag_hs_e;M_dag_hs_c;M_dag_hs_b	1;1;1;1;1	chebi class matching;chebi class matching;chebi class matching;chebi class matching;chebi class matching	5	1
DAG (38:8)	132489	M_dag_hs_n;M_dag_hs_r;M_dag_hs_e;M_dag_hs_c;M_dag_hs_b	1;1;1;1;1	chebi class matching;chebi class matching;chebi class matching;chebi class matching;chebi class matching	5	1
DAG (40:0)	87239	M_dag_hs_n;M_dag_hs_r;M_dag_hs_e;M_dag_hs_c;M_dag_hs_b	1;1;1;1;1	chebi class matching;chebi class matching;chebi class matching;chebi class matching;chebi class matching	5	1
DAG (40:1)	138335	M_dag_hs_n;M_dag_hs_r;M_dag_hs_e;M_dag_hs_c;M_dag_hs_b	1;1;1;1;1	chebi class matching;chebi class matching;chebi class matching;chebi class matching;chebi class matching	5	1
DAG (40:2)	NaN			No match	0	NaN
DAG (40:3)	85858	M_dag_hs_n;M_dag_hs_r;M_dag_hs_e;M_dag_hs_c;M_dag_hs_b	1;1;1;1;1	chebi class matching;chebi class matching;chebi class matching;chebi class matching;chebi class matching	5	1
DAG (40:4)	87222	M_dag_hs_n;M_dag_hs_r;M_dag_hs_e;M_dag_hs_c;M_dag_hs_b	1;1;1;1;1	chebi class matching;chebi class matching;chebi class matching;chebi class matching;chebi class matching	5	1
DAG (40:5)	87224	M_dag_hs_n;M_dag_hs_r;M_dag_hs_e;M_dag_hs_c;M_dag_hs_b	1;1;1;1;1	chebi class matching;chebi class matching;chebi class matching;chebi class matching;chebi class matching	5	1
DAG (40:6)	85709	M_dag_hs_n;M_dag_hs_r;M_dag_hs_e;M_dag_hs_c;M_dag_hs_b	1;1;1;1;1	chebi class matching;chebi class matching;chebi class matching;chebi class matching;chebi class matching	5	1
DAG (40:7)	85708	M_dag_hs_n;M_dag_hs_r;M_dag_hs_e;M_dag_hs_c;M_dag_hs_b	1;1;1;1;1	chebi class matching;chebi class matching;chebi class matching;chebi class matching;chebi class matching	5	1
DAG (40:8)	87227	M_dag_hs_n;M_dag_hs_r;M_dag_hs_e;M_dag_hs_c;M_dag_hs_b	1;1;1;1;1	chebi class matching;chebi class matching;chebi class matching;chebi class matching;chebi class matching	5	1
DAG (40:9)	NaN			No match	0	NaN
DAG (40:10)	87243	M_dag_hs_n;M_dag_hs_r;M_dag_hs_e;M_dag_hs_c;M_dag_hs_b	1;1;1;1;1	chebi class matching;chebi class matching;chebi class matching;chebi class matching;chebi class matching	5	1
DAG (41:0)	NaN			No match	0	NaN
DAG (41:1)	132490	M_dag_hs_n;M_dag_hs_r;M_dag_hs_e;M_dag_hs_c;M_dag_hs_b	1;1;1;1;1	chebi class matching;chebi class matching;chebi class matching;chebi class matching;chebi class matching	5	1
DAG (41:10)	87243	M_dag_hs_n;M_dag_hs_r;M_dag_hs_e;M_dag_hs_c;M_dag_hs_b	1;1;1;1;1	chebi class matching;chebi class matching;chebi class matching;chebi class matching;chebi class matching	5	1
DAG (41:2)	NaN			No match	0	NaN
DAG (41:3)	NaN			No match	0	NaN
DAG (41:4)	NaN			No match	0	NaN
DAG (41:5)	132491	M_dag_hs_n;M_dag_hs_r;M_dag_hs_e;M_dag_hs_c;M_dag_hs_b	1;1;1;1;1	chebi class matching;chebi class matching;chebi class matching;chebi class matching;chebi class matching	5	1
DAG (41:6)	NaN			No match	0	NaN
DAG (42:0)	137576	M_dag_hs_n;M_dag_hs_r;M_dag_hs_e;M_dag_hs_c;M_dag_hs_b	1;1;1;1;1	chebi class matching;chebi class matching;chebi class matching;chebi class matching;chebi class matching	5	1
DAG (42:1)	137577	M_dag_hs_n;M_dag_hs_r;M_dag_hs_e;M_dag_hs_c;M_dag_hs_b	1;1;1;1;1	chebi class matching;chebi class matching;chebi class matching;chebi class matching;chebi class matching	5	1
DAG (42:10)	85859	M_dag_hs_n;M_dag_hs_r;M_dag_hs_e;M_dag_hs_c;M_dag_hs_b	1;1;1;1;1	chebi class matching;chebi class matching;chebi class matching;chebi class matching;chebi class matching	5	1
DAG (42:11)	85723	M_dag_hs_n;M_dag_hs_r;M_dag_hs_e;M_dag_hs_c;M_dag_hs_b	1;1;1;1;1	chebi class matching;chebi class matching;chebi class matching;chebi class matching;chebi class matching	5	1
DAG (42:2)	137578	M_dag_hs_n;M_dag_hs_r;M_dag_hs_e;M_dag_hs_c;M_dag_hs_b	1;1;1;1;1	chebi class matching;chebi class matching;chebi class matching;chebi class matching;chebi class matching	5	1
DAG (42:3)	NaN			No match	0	NaN
DAG (42:4)	NaN			No match	0	NaN
DAG (42:5)	137884	M_dag_hs_n;M_dag_hs_r;M_dag_hs_e;M_dag_hs_c;M_dag_hs_b	1;1;1;1;1	chebi class matching;chebi class matching;chebi class matching;chebi class matching;chebi class matching	5	1
DAG (42:6)	NaN			No match	0	NaN
DAG (42:7)	NaN			No match	0	NaN
DAG (42:8)	NaN			No match	0	NaN
DAG (42:9)	NaN			No match	0	NaN
DAG (43:0)	NaN			No match	0	NaN
DAG (44:5)	NaN			No match	0	NaN
DAG (44:6)	NaN			No match	0	NaN
DAG (44:7)	NaN			No match	0	NaN
DAG (44:8)	NaN			No match	0	NaN
DAG (44:9)	NaN			No match	0	NaN
DAG (45:0)	NaN			No match	0	NaN
DAG (45:1)	NaN			No match	0	NaN
DAG (45:4)	NaN			No match	0	NaN
DAG (45:5)	NaN			No match	0	NaN
DAG (45:6)	NaN			No match	0	NaN
DAG (46:0)	NaN			No match	0	NaN
DAG (46:1)	NaN			No match	0	NaN
DAG (46:2)	NaN			No match	0	NaN
DAG (46:4)	NaN			No match	0	NaN
DAG (46:5)	NaN			No match	0	NaN
DAG (46:6)	NaN			No match	0	NaN
DAG (46:7)	CHEBI:85855	M_dag_hs_n;M_dag_hs_r;M_dag_hs_e;M_dag_hs_c;M_dag_hs_b	1;1;1;1;1	chebi class matching;chebi class matching;chebi class matching;chebi class matching;chebi class matching	5	1
TAG family	17855	M_tag_hs_e;M_tag_hs_b;M_tag_hs_c	0;0;0	exact multimatching;exact multimatching;exact multimatching	3	0
TAG (30:0)	132726	M_tag_hs_e;M_tag_hs_b;M_tag_hs_c	1;1;1	chebi class matching;chebi class matching;chebi class matching	3	1
TAG (32:0)	NaN			No match	0	NaN
TAG (34:2)	NaN			No match	0	NaN
TAG (34:1)	NaN			No match	0	NaN
TAG (34:0)	NaN			No match	0	NaN
TAG (36:2)	NaN			No match	0	NaN
TAG (36:1)	NaN			No match	0	NaN
TAG (36:0)	90291	M_tag_hs_e;M_tag_hs_b;M_tag_hs_c	1;1;1	chebi class matching;chebi class matching;chebi class matching	3	1
TAG (38:2)	NaN			No match	0	NaN
TAG (38:1)	140896	M_tag_hs_e;M_tag_hs_b;M_tag_hs_c	1;1;1	chebi class matching;chebi class matching;chebi class matching	3	1
TAG (38:0)	136347	M_tag_hs_e;M_tag_hs_b;M_tag_hs_c	1;1;1	chebi class matching;chebi class matching;chebi class matching	3	1
TAG (40:2)	NaN			No match	0	NaN
TAG (40:1)	85860	M_tag_hs_e;M_tag_hs_b;M_tag_hs_c	1;1;1	chebi class matching;chebi class matching;chebi class matching	3	1
TAG (40:0)	140898	M_tag_hs_e;M_tag_hs_b;M_tag_hs_c	1;1;1	chebi class matching;chebi class matching;chebi class matching	3	1
TAG (42:4)	132728	M_tag_hs_e;M_tag_hs_b;M_tag_hs_c	1;1;1	chebi class matching;chebi class matching;chebi class matching	3	1
TAG (42:3)	NaN			No match	0	NaN
TAG (42:2)	136348	M_tag_hs_e;M_tag_hs_b;M_tag_hs_c	1;1;1	chebi class matching;chebi class matching;chebi class matching	3	1
TAG (42:1)	90294	M_tag_hs_e;M_tag_hs_b;M_tag_hs_c	1;1;1	chebi class matching;chebi class matching;chebi class matching	3	1
TAG (42:0)	90293	M_tag_hs_e;M_tag_hs_b;M_tag_hs_c	1;1;1	chebi class matching;chebi class matching;chebi class matching	3	1
TAG (44:5)	NaN			No match	0	NaN
TAG (44:4)	85815	M_tag_hs_e;M_tag_hs_b;M_tag_hs_c	1;1;1	chebi class matching;chebi class matching;chebi class matching	3	1
TAG (44:3)	NaN			No match	0	NaN
TAG (44:2)	90298	M_tag_hs_e;M_tag_hs_b;M_tag_hs_c	1;1;1	chebi class matching;chebi class matching;chebi class matching	3	1
TAG (44:1)	90297	M_tag_hs_e;M_tag_hs_b;M_tag_hs_c	1;1;1	chebi class matching;chebi class matching;chebi class matching	3	1
TAG (44:0)	90296	M_tag_hs_e;M_tag_hs_b;M_tag_hs_c	1;1;1	chebi class matching;chebi class matching;chebi class matching	3	1
TAG (46:6)	85817	M_tag_hs_e;M_tag_hs_b;M_tag_hs_c	1;1;1	chebi class matching;chebi class matching;chebi class matching	3	1
TAG (46:5)	85818	M_tag_hs_e;M_tag_hs_b;M_tag_hs_c	1;1;1	chebi class matching;chebi class matching;chebi class matching	3	1
TAG (46:4)	132009	M_tag_hs_e;M_tag_hs_b;M_tag_hs_c	1;1;1	chebi class matching;chebi class matching;chebi class matching	3	1
TAG (46:3)	85819	M_tag_hs_e;M_tag_hs_b;M_tag_hs_c	1;1;1	chebi class matching;chebi class matching;chebi class matching	3	1
TAG (46:2)	77447	M_tag_hs_e;M_tag_hs_b;M_tag_hs_c	1;1;1	chebi class matching;chebi class matching;chebi class matching	3	1
TAG (46:1)	85869	M_tag_hs_e;M_tag_hs_b;M_tag_hs_c	1;1;1	chebi class matching;chebi class matching;chebi class matching	3	1
TAG (46:0)	85868	M_tag_hs_e;M_tag_hs_b;M_tag_hs_c	1;1;1	chebi class matching;chebi class matching;chebi class matching	3	1
TAG (47:6)	NaN			No match	0	NaN
TAG (47:5)	NaN			No match	0	NaN
TAG (47:4)	85821	M_tag_hs_e;M_tag_hs_b;M_tag_hs_c	1;1;1	chebi class matching;chebi class matching;chebi class matching	3	1
TAG (47:3)	140984	M_tag_hs_e;M_tag_hs_b;M_tag_hs_c	1;1;1	chebi class matching;chebi class matching;chebi class matching	3	1
TAG (47:2)	85725	M_tag_hs_e;M_tag_hs_b;M_tag_hs_c	1;1;1	chebi class matching;chebi class matching;chebi class matching	3	1
TAG (47:1)	85724	M_tag_hs_e;M_tag_hs_b;M_tag_hs_c	1;1;1	chebi class matching;chebi class matching;chebi class matching	3	1
TAG (47:0)	85822	M_tag_hs_e;M_tag_hs_b;M_tag_hs_c	1;1;1	chebi class matching;chebi class matching;chebi class matching	3	1
TAG (48:8)	NaN			No match	0	NaN
TAG (48:7)	NaN			No match	0	NaN
TAG (48:6)	85824	M_tag_hs_e;M_tag_hs_b;M_tag_hs_c	1;1;1	chebi class matching;chebi class matching;chebi class matching	3	1
TAG (48:5)	140418	M_tag_hs_e;M_tag_hs_b;M_tag_hs_c	1;1;1	chebi class matching;chebi class matching;chebi class matching	3	1
TAG (48:4)	85825	M_tag_hs_e;M_tag_hs_b;M_tag_hs_c	1;1;1	chebi class matching;chebi class matching;chebi class matching	3	1
TAG (48:3)	85871	M_tag_hs_e;M_tag_hs_b;M_tag_hs_c	1;1;1	chebi class matching;chebi class matching;chebi class matching	3	1
TAG (48:2)	85725	M_tag_hs_e;M_tag_hs_b;M_tag_hs_c	1;1;1	chebi class matching;chebi class matching;chebi class matching	3	1
TAG (48:1)	85726	M_tag_hs_e;M_tag_hs_b;M_tag_hs_c	1;1;1	chebi class matching;chebi class matching;chebi class matching	3	1
TAG (48:0)	85870	M_tag_hs_e;M_tag_hs_b;M_tag_hs_c	1;1;1	chebi class matching;chebi class matching;chebi class matching	3	1
TAG (49:0)	85826	M_tag_hs_e;M_tag_hs_b;M_tag_hs_c	1;1;1	chebi class matching;chebi class matching;chebi class matching	3	1
TAG (49:8)	NaN			No match	0	NaN
TAG (49:7)	NaN			No match	0	NaN
TAG (49:6)	NaN			No match	0	NaN
TAG (49:5)	85827	M_tag_hs_e;M_tag_hs_b;M_tag_hs_c	1;1;1	chebi class matching;chebi class matching;chebi class matching	3	1
TAG (49:4)	NaN			No match	0	NaN
TAG (49:3)	85828	M_tag_hs_e;M_tag_hs_b;M_tag_hs_c	1;1;1	chebi class matching;chebi class matching;chebi class matching	3	1
TAG (49:2)	85727	M_tag_hs_e;M_tag_hs_b;M_tag_hs_c	1;1;1	chebi class matching;chebi class matching;chebi class matching	3	1
TAG (49:1)	85728	M_tag_hs_e;M_tag_hs_b;M_tag_hs_c	1;1;1	chebi class matching;chebi class matching;chebi class matching	3	1
TAG (50:1)	84665	M_tag_hs_e;M_tag_hs_b;M_tag_hs_c	1;1;1	chebi class matching;chebi class matching;chebi class matching	3	1
TAG (50:0)	85874	M_tag_hs_e;M_tag_hs_b;M_tag_hs_c	1;1;1	chebi class matching;chebi class matching;chebi class matching	3	1
TAG (50:8)	85833	M_tag_hs_e;M_tag_hs_b;M_tag_hs_c	1;1;1	chebi class matching;chebi class matching;chebi class matching	3	1
TAG (50:7)	136393	M_tag_hs_e;M_tag_hs_b;M_tag_hs_c	1;1;1	chebi class matching;chebi class matching;chebi class matching	3	1
TAG (50:6)	141285	M_tag_hs_e;M_tag_hs_b;M_tag_hs_c	1;1;1	chebi class matching;chebi class matching;chebi class matching	3	1
TAG (50:5)	90301	M_tag_hs_e;M_tag_hs_b;M_tag_hs_c	1;1;1	chebi class matching;chebi class matching;chebi class matching	3	1
TAG (50:4)	85832	M_tag_hs_e;M_tag_hs_b;M_tag_hs_c	1;1;1	chebi class matching;chebi class matching;chebi class matching	3	1
TAG (50:3)	85729	M_tag_hs_e;M_tag_hs_b;M_tag_hs_c	1;1;1	chebi class matching;chebi class matching;chebi class matching	3	1
TAG (50:2)	84662	M_tag_hs_e;M_tag_hs_b;M_tag_hs_c	1;1;1	chebi class matching;chebi class matching;chebi class matching	3	1
TAG (51:2)	85732	M_tag_hs_e;M_tag_hs_b;M_tag_hs_c	1;1;1	chebi class matching;chebi class matching;chebi class matching	3	1
TAG (51:1)	85733	M_tag_hs_e;M_tag_hs_b;M_tag_hs_c	1;1;1	chebi class matching;chebi class matching;chebi class matching	3	1
TAG (51:0)	140862	M_tag_hs_e;M_tag_hs_b;M_tag_hs_c	1;1;1	chebi class matching;chebi class matching;chebi class matching	3	1
TAG (51:9)	NaN			No match	0	NaN
TAG (51:8)	NaN			No match	0	NaN
TAG (51:7)	138350	M_tag_hs_e;M_tag_hs_b;M_tag_hs_c	1;1;1	chebi class matching;chebi class matching;chebi class matching	3	1
TAG (51:6)	138349	M_tag_hs_e;M_tag_hs_b;M_tag_hs_c	1;1;1	chebi class matching;chebi class matching;chebi class matching	3	1
TAG (51:5)	85834	M_tag_hs_e;M_tag_hs_b;M_tag_hs_c	1;1;1	chebi class matching;chebi class matching;chebi class matching	3	1
TAG (51:4)	85834	M_tag_hs_e;M_tag_hs_b;M_tag_hs_c	1;1;1	chebi class matching;chebi class matching;chebi class matching	3	1
TAG (51:3)	85731	M_tag_hs_e;M_tag_hs_b;M_tag_hs_c	1;1;1	chebi class matching;chebi class matching;chebi class matching	3	1
TAG (52:3)	84661	M_tag_hs_e;M_tag_hs_b;M_tag_hs_c	1;1;1	chebi class matching;chebi class matching;chebi class matching	3	1
TAG (52:2)	85736	M_tag_hs_e;M_tag_hs_b;M_tag_hs_c	1;1;1	chebi class matching;chebi class matching;chebi class matching	3	1
TAG (52:1)	90302	M_tag_hs_e;M_tag_hs_b;M_tag_hs_c	1;1;1	chebi class matching;chebi class matching;chebi class matching	3	1
TAG (52:0)	NaN			No match	0	NaN
TAG (52:9)	141287	M_tag_hs_e;M_tag_hs_b;M_tag_hs_c	1;1;1	chebi class matching;chebi class matching;chebi class matching	3	1
TAG (52:8)	141286	M_tag_hs_e;M_tag_hs_b;M_tag_hs_c	1;1;1	chebi class matching;chebi class matching;chebi class matching	3	1
TAG (52:7)	136390	M_tag_hs_e;M_tag_hs_b;M_tag_hs_c	1;1;1	chebi class matching;chebi class matching;chebi class matching	3	1
TAG (52:6)	85875	M_tag_hs_e;M_tag_hs_b;M_tag_hs_c	1;1;1	chebi class matching;chebi class matching;chebi class matching	3	1
TAG (52:5)	85734	M_tag_hs_e;M_tag_hs_b;M_tag_hs_c	1;1;1	chebi class matching;chebi class matching;chebi class matching	3	1
TAG (52:4)	84660	M_tag_hs_e;M_tag_hs_b;M_tag_hs_c	1;1;1	chebi class matching;chebi class matching;chebi class matching	3	1
TAG (53:3)	85739	M_tag_hs_e;M_tag_hs_b;M_tag_hs_c	1;1;1	chebi class matching;chebi class matching;chebi class matching	3	1
TAG (53:2)	85739	M_tag_hs_e;M_tag_hs_b;M_tag_hs_c	1;1;1	chebi class matching;chebi class matching;chebi class matching	3	1
TAG (53:1)	138351	M_tag_hs_e;M_tag_hs_b;M_tag_hs_c	1;1;1	chebi class matching;chebi class matching;chebi class matching	3	1
TAG (53:0)	NaN			No match	0	NaN
TAG (53:5)	85738	M_tag_hs_e;M_tag_hs_b;M_tag_hs_c	1;1;1	chebi class matching;chebi class matching;chebi class matching	3	1
TAG (53:4)	85737	M_tag_hs_e;M_tag_hs_b;M_tag_hs_c	1;1;1	chebi class matching;chebi class matching;chebi class matching	3	1
TAG (54:5)	85741	M_tag_hs_e;M_tag_hs_b;M_tag_hs_c	1;1;1	chebi class matching;chebi class matching;chebi class matching	3	1
TAG (54:4)	85742	M_tag_hs_e;M_tag_hs_b;M_tag_hs_c	1;1;1	chebi class matching;chebi class matching;chebi class matching	3	1
TAG (54:3)	84659	M_tag_hs_e;M_tag_hs_b;M_tag_hs_c	1;1;1	chebi class matching;chebi class matching;chebi class matching	3	1
TAG (54:2)	85743	M_tag_hs_e;M_tag_hs_b;M_tag_hs_c	1;1;1	chebi class matching;chebi class matching;chebi class matching	3	1
TAG (54:1)	90305	M_tag_hs_e;M_tag_hs_b;M_tag_hs_c	1;1;1	chebi class matching;chebi class matching;chebi class matching	3	1
TAG (54:0)	138347	M_tag_hs_e;M_tag_hs_b;M_tag_hs_c	1;1;1	chebi class matching;chebi class matching;chebi class matching	3	1
TAG (54:10)	NaN			No match	0	NaN
TAG (54:9)	138346	M_tag_hs_e;M_tag_hs_b;M_tag_hs_c	1;1;1	chebi class matching;chebi class matching;chebi class matching	3	1
TAG (54:8)	85837	M_tag_hs_e;M_tag_hs_b;M_tag_hs_c	1;1;1	chebi class matching;chebi class matching;chebi class matching	3	1
TAG (54:7)	85740	M_tag_hs_e;M_tag_hs_b;M_tag_hs_c	1;1;1	chebi class matching;chebi class matching;chebi class matching	3	1
TAG (54:6)	85876	M_tag_hs_e;M_tag_hs_b;M_tag_hs_c	1;1;1	chebi class matching;chebi class matching;chebi class matching	3	1
TAG (55:6)	85744	M_tag_hs_e;M_tag_hs_b;M_tag_hs_c	1;1;1	chebi class matching;chebi class matching;chebi class matching	3	1
TAG (55:5)	85745	M_tag_hs_e;M_tag_hs_b;M_tag_hs_c	1;1;1	chebi class matching;chebi class matching;chebi class matching	3	1
TAG (55:8)	85839	M_tag_hs_e;M_tag_hs_b;M_tag_hs_c	1;1;1	chebi class matching;chebi class matching;chebi class matching	3	1
TAG (55:7)	85840	M_tag_hs_e;M_tag_hs_b;M_tag_hs_c	1;1;1	chebi class matching;chebi class matching;chebi class matching	3	1
TAG (56:7)	85749	M_tag_hs_e;M_tag_hs_b;M_tag_hs_c	1;1;1	chebi class matching;chebi class matching;chebi class matching	3	1
TAG (56:6)	85750	M_tag_hs_e;M_tag_hs_b;M_tag_hs_c	1;1;1	chebi class matching;chebi class matching;chebi class matching	3	1
TAG (56:5)	85751	M_tag_hs_e;M_tag_hs_b;M_tag_hs_c	1;1;1	chebi class matching;chebi class matching;chebi class matching	3	1
TAG (56:4)	85842	M_tag_hs_e;M_tag_hs_b;M_tag_hs_c	1;1;1	chebi class matching;chebi class matching;chebi class matching	3	1
TAG (56:3)	85843	M_tag_hs_e;M_tag_hs_b;M_tag_hs_c	1;1;1	chebi class matching;chebi class matching;chebi class matching	3	1
TAG (56:2)	132034	M_tag_hs_e;M_tag_hs_b;M_tag_hs_c	1;1;1	chebi class matching;chebi class matching;chebi class matching	3	1
TAG (56:1)	136345	M_tag_hs_e;M_tag_hs_b;M_tag_hs_c	1;1;1	chebi class matching;chebi class matching;chebi class matching	3	1
TAG (56:0)	140899	M_tag_hs_e;M_tag_hs_b;M_tag_hs_c	1;1;1	chebi class matching;chebi class matching;chebi class matching	3	1
TAG (56:10)	85877	M_tag_hs_e;M_tag_hs_b;M_tag_hs_c	1;1;1	chebi class matching;chebi class matching;chebi class matching	3	1
TAG (56:9)	85747	M_tag_hs_e;M_tag_hs_b;M_tag_hs_c	1;1;1	chebi class matching;chebi class matching;chebi class matching	3	1
TAG (56:8)	85748	M_tag_hs_e;M_tag_hs_b;M_tag_hs_c	1;1;1	chebi class matching;chebi class matching;chebi class matching	3	1
TAG (58:9)	85753	M_tag_hs_e;M_tag_hs_b;M_tag_hs_c	1;1;1	chebi class matching;chebi class matching;chebi class matching	3	1
TAG (58:8)	85754	M_tag_hs_e;M_tag_hs_b;M_tag_hs_c	1;1;1	chebi class matching;chebi class matching;chebi class matching	3	1
TAG (58:7)	85755	M_tag_hs_e;M_tag_hs_b;M_tag_hs_c	1;1;1	chebi class matching;chebi class matching;chebi class matching	3	1
TAG (58:6)	85757	M_tag_hs_e;M_tag_hs_b;M_tag_hs_c	1;1;1	chebi class matching;chebi class matching;chebi class matching	3	1
TAG (58:5)	132037	M_tag_hs_e;M_tag_hs_b;M_tag_hs_c	1;1;1	chebi class matching;chebi class matching;chebi class matching	3	1
TAG (58:4)	132036	M_tag_hs_e;M_tag_hs_b;M_tag_hs_c	1;1;1	chebi class matching;chebi class matching;chebi class matching	3	1
TAG (58:3)	132035	M_tag_hs_e;M_tag_hs_b;M_tag_hs_c	1;1;1	chebi class matching;chebi class matching;chebi class matching	3	1
TAG (58:2)	138354	M_tag_hs_e;M_tag_hs_b;M_tag_hs_c	1;1;1	chebi class matching;chebi class matching;chebi class matching	3	1
TAG (58:1)	140903	M_tag_hs_e;M_tag_hs_b;M_tag_hs_c	1;1;1	chebi class matching;chebi class matching;chebi class matching	3	1
TAG (58:0)	141288	M_tag_hs_e;M_tag_hs_b;M_tag_hs_c	1;1;1	chebi class matching;chebi class matching;chebi class matching	3	1
TAG (58:10)	85752	M_tag_hs_e;M_tag_hs_b;M_tag_hs_c	1;1;1	chebi class matching;chebi class matching;chebi class matching	3	1
TAG (60:10)	85758	M_tag_hs_e;M_tag_hs_b;M_tag_hs_c	1;1;1	chebi class matching;chebi class matching;chebi class matching	3	1
TAG (60:9)	140904	M_tag_hs_e;M_tag_hs_b;M_tag_hs_c	1;1;1	chebi class matching;chebi class matching;chebi class matching	3	1
TAG (60:8)	141295	M_tag_hs_e;M_tag_hs_b;M_tag_hs_c	1;1;1	chebi class matching;chebi class matching;chebi class matching	3	1
TAG (60:7)	140894	M_tag_hs_e;M_tag_hs_b;M_tag_hs_c	1;1;1	chebi class matching;chebi class matching;chebi class matching	3	1
TAG (60:6)	141294	M_tag_hs_e;M_tag_hs_b;M_tag_hs_c	1;1;1	chebi class matching;chebi class matching;chebi class matching	3	1
TAG (60:5)	141293	M_tag_hs_e;M_tag_hs_b;M_tag_hs_c	1;1;1	chebi class matching;chebi class matching;chebi class matching	3	1
TAG (60:4)	141291	M_tag_hs_e;M_tag_hs_b;M_tag_hs_c	1;1;1	chebi class matching;chebi class matching;chebi class matching	3	1
TAG (60:3)	132039	M_tag_hs_e;M_tag_hs_b;M_tag_hs_c	1;1;1	chebi class matching;chebi class matching;chebi class matching	3	1
TAG (60:2)	132038	M_tag_hs_e;M_tag_hs_b;M_tag_hs_c	1;1;1	chebi class matching;chebi class matching;chebi class matching	3	1
TAG (60:1)	141290	M_tag_hs_e;M_tag_hs_b;M_tag_hs_c	1;1;1	chebi class matching;chebi class matching;chebi class matching	3	1
TAG (60:0)	141289	M_tag_hs_e;M_tag_hs_b;M_tag_hs_c	1;1;1	chebi class matching;chebi class matching;chebi class matching	3	1
		M_tag_hs_e;M_tag_hs_b;M_tag_hs_c
		M_tag_hs_e;M_tag_hs_b;M_tag_hs_c
		M_tag_hs_e;M_tag_hs_b;M_tag_hs_c
